# Supplementary material for: Lipidomic signature of stroke recurrence after transient ischemic attack
Source: Sci Rep. 2023 Aug 22;13:13706. doi: 10.1038/s41598-023-40838-7 (PMC10444771; doi:10.1038/s41598-023-40838-7)
Supplement: Supplementary file 1 — Supplementary Information. [file 41598_2023_40838_MOESM1_ESM.csv]

	SR	Mb1	Mb2	Mb3	Mb4	Mb5	Mb6	Mb7	Mb8	Mb9	Mb10	Mb11	Mb12	Mb13	Mb14	Mb15	Mb16	Mb17	Mb18	Mb19	Mb20	Mb21	Mb22	Mb23	Mb24	Mb25	Mb26	Mb27	Mb28	Mb29	Mb30	Mb31	Mb32	Mb33	Mb34	Mb35	Mb36	Mb37	Mb38	Mb39	Mb40	Mb41	Mb42	Mb43	Mb44	Mb45	Mb46	Mb47	Mb48
Mass		315.2124	375.1765	606.4669	403.2111	386.1814	414.2165	664.5035	408.1667	700.5678	1250.866	770.6044	763.5384	747.5426	727.5726	720.5159	1341.947	679.4921	662.4662	777.5645	763.5834	676.5912	635.5662	631.6049	1164.063	688.6575	1169.092	573.555	590.581	1190.076	616.517	1216.086	637.5834	642.5369	588.5393	705.6936	647.6377	690.9894	663.5822	641.6078	649.6553	698.6088	705.6313	711.6573	804.7165	841.7343	739.6907	765.7061	791.7222
RT		0.8290568	0.8652751	0.8950539	0.8871178	0.892101	0.8890586	0.8990691	0.9070358	6.283606	6.70374	6.65268	6.786758	7.063376	7.76085	7.851931	7.857674	7.854809	7.855145	7.855881	7.857849	7.960996	7.950115	8.14942	8.155747	8.163616	8.157624	8.160186	8.16169	8.191916	8.205975	8.220484	8.240884	8.254209	8.363562	8.619091	8.617266	8.646538	8.657758	8.8886	8.945519	9.052191	9.102829	9.323605	9.392738	9.549459	9.568914	9.591901	9.621694
Sample 1	0	1.001435905	0.953184999	0.955072249	0.730720885	0.814434909	1.159232724	0.661379652	0.807104922	0.760215039	1.010174807	1.022138321	1.457107861	3.71E-05	1.03602598	0.518098987	0.463367605	0.661769516	0.580656639	0.661404437	1.144736345	0.94176071	1.763734397	0.652905277	3.251785354	0.638099245	0.547376664	0.706099793	0.735821617	2.338295652	2.762660463	1.274006351	1.923436019	1.787899816	0.446424708	7.84E-06	1.070504264	0.708646644	1.082825174	1.5655255	1.325600617	0.936948028	1.110580803	39.2026548	7.557758176	7.216540768	25.44408595	20.15005412	12.93981394
Sample 2	1	1.723036983	1.914174604	2.189468399	2.038149407	4.322785	0.421651956	3.012691867	1.17E-05	0.801576619	1.928786248	1.69942169	2.11E-05	3.05E-05	2.77E-05	1.174513313	0.577688012	1.054502028	1.02294627	1.610147781	1.867870675	1.23135832	1.129180285	1.745185334	0.707907066	2.068953423	1.053307638	1.32481861	1.333677215	0.743158438	0.999528473	0.872112263	1.160053994	1.201089201	1.845168172	1.708706045	2.636087236	2.44E-05	1.341451373	5.57E-05	0.965057991	2.29486503	1.649568615	1.72E-05	6.91E-06	0.317001258	6.53E-06	2.75E-06	0.145701558
Sample 3	0	1.194451669	0.031911388	1.38921571	0.057401651	0.140630777	0.921997584	7.02E-06	3.72E-06	0.55876967	1.46E-05	7.22E-06	0.950180032	1.223304127	0.972649671	0.83264617	0.564282816	0.790027381	0.741956634	0.880814008	0.832356463	2.266005351	2.064505842	1.087938656	2.175235869	1.011008803	0.972325978	1.008900031	0.957116144	1.940410396	1.938573469	1.442728057	1.578405844	1.603664331	0.796682101	1.162716975	0.921166229	0.9494269	1.007670042	5.08E-05	1.668075436	1.003257483	1.069160718	2.884373525	2.788309546	4.215904702	3.580122469	3.664745427	3.342653294
Sample 4	0	0.816786788	0.814874093	0.697474549	0.568789478	0.50881441	0.825310841	1.010975858	0.719972381	2.26E-06	0.783636342	1.067467681	2.67E-05	0.440502287	0.684878353	0.78791282	0.645668102	0.93571659	0.919240321	1.013163783	1.126375006	0.572215616	0.623791101	0.876154085	0.71134033	1.022448707	0.862123294	1.097208048	0.885793787	0.979735718	1.186264533	0.843614635	0.957950013	1.112406546	1.326422485	0.616898665	0.449703444	0.807941563	0.973006484	0.740260053	0.30043049	0.851892963	1.088611273	0.360760651	0.6870155	0.19536639	0.437349119	0.516532901	0.448124304
Sample 5	0	0.857958708	1.929506785	0.877355876	1.397333065	1.746860512	0.735363092	1.692959005	1.16E-06	2.26E-06	1.23E-05	1.516481989	1.284575027	1.427793443	1.604456193	0.958531308	1.156447514	1.127165105	0.98367655	1.08959156	1.031960556	2.301229705	1.797011624	0.881964181	2.355262769	0.832652119	0.790719093	0.965171044	0.890902482	2.64938135	2.848311967	1.957203087	2.243035804	2.30155397	1.554306738	1.442785904	0.971881739	0.858392019	0.687268938	2.437160519	2.049114828	2.62E-05	1.437097167	6.644870553	4.005277063	9.58E-06	7.782327547	8.832046648	5.586779302
Sample 6	0	0.717240293	1.311578015	0.925234468	0.913907285	1.002156678	0.747632752	1.330555789	0.420810955	2.27E-06	0.736745906	1.09E-05	2.66E-05	0.664604957	0.839467222	0.788793282	0.683908029	0.923147106	0.890699592	1.005343166	1.038698805	1.073567256	1.146070988	0.857511321	0.724362458	0.911758619	0.820988521	0.973890789	0.776817324	0.685761497	0.769076214	0.598521599	0.647201671	0.692301381	1.371957866	0.754083811	1.187389145	3.21E-05	0.851371202	0.956383853	0.823619816	0.772923324	1.001418536	1.425621892	0.535809027	0.809291931	1.208675818	0.594629465	0.648090608
Sample 7	0	1.912320268	2.953756504	1.943362221	2.255694097	2.510105916	1.955600023	0.677854834	1.903359657	2.221825385	2.27488293	0.900689411	3.184389302	4.429289269	3.302723302	1.376340368	1.548251948	1.486968407	1.45903726	1.452755535	1.310993509	3.098324991	1.493928305	1.968754827	1.473338119	1.348263086	1.862784412	1.802464884	1.652612509	1.352411902	1.194506746	2.782092547	2.320537472	2.528975988	2.244493498	3.504648386	1.684654551	2.559909033	2.161822782	2.726789294	2.657713252	1.633767074	1.295257009	0.381392065	0.307766924	0.41180297	0.340028545	0.254302355	0.305902191
Sample 8	0	1.581206294	0.6642404	1.645740936	0.957793362	1.078019809	2.312163446	0.429819473	1.122695692	0.880579146	1.383145446	0.77380789	1.041467848	1.414017846	2.311111075	1.11484433	1.052000787	1.120205755	1.135248414	1.082656912	0.915746378	3.232320798	1.629039444	1.742644533	2.304024795	1.492903404	1.613177801	1.066148879	1.382937322	1.667111956	1.526880778	1.088318918	0.975426418	1.251419053	1.497884837	1.401101758	0.861557457	1.999969961	2.387648847	0.787033121	1.930757917	1.672449772	1.216371099	1.210343892	2.485099933	3.122020146	1.391012253	1.684406687	2.500469798
Sample 9	0	1.567453987	1.409975007	1.611850079	1.366647581	1.366970039	1.765132905	0.503481175	1.314287466	0.88102395	1.810943448	0.81232377	2.65E-05	1.230837882	1.13898876	1.014736089	0.88491924	1.007646529	0.991852856	1.016510165	0.856076157	1.806373356	0.97450247	1.611816186	1.654631371	1.442872693	1.594307152	1.016980614	1.422006772	1.511426898	1.333664112	1.341354993	1.179303227	1.202370617	1.054507546	1.612529241	1.41E-05	1.845015376	1.954319084	1.199655535	1.21788743	1.485919693	1.059090355	2.21E-05	0.677471127	0.923359073	0.397768407	0.651053952	1.057580797
Sample 10	0	1.238278117	1.398342414	1.481614404	1.152631976	1.186741473	1.667510225	0.475587732	1.112801053	1.281062254	1.760696855	0.749153289	1.21353474	1.98209741	2.040874762	0.924373151	0.921914506	0.952351719	0.873388082	0.737101218	0.639569374	2.789325799	1.750075465	1.474801709	1.958022262	1.280063111	1.501755229	1.542534305	1.399935572	2.231212358	2.002635658	1.251668255	1.167654013	1.221464223	0.965285384	1.807846267	1.018417764	1.867079998	1.557515958	1.443496751	1.557940185	1.530431793	0.896883099	0.527609887	1.370705645	9.76E-06	0.716061839	0.843227923	1.327848387
Sample 11	0	1.304227024	1.37373725	1.482010969	1.043639148	1.064216159	1.398896921	0.433412467	0.962928322	1.17729298	1.488536265	0.798472475	0.923719263	1.32007424	1.845273383	0.919531209	0.690015978	0.829877133	0.846181714	0.79454907	0.646051079	1.052271824	0.628958659	1.361908674	0.834660003	1.218745461	1.374683277	0.88389905	1.201551655	0.841534178	0.77983922	0.824049656	0.688607419	0.759259032	0.89748452	1.527219925	0.851119503	1.473415684	1.578835253	1.211775486	1.055000062	1.305267449	0.937890526	2.22E-05	0.198424554	0.362542287	1.05E-05	0.135104687	0.180407782
Sample 12	0	1.27401525	1.009108344	1.376183714	0.760851563	1.068899127	0.920809923	0.452565254	1.22E-06	1.305773192	1.276891872	0.64082389	1.422891785	0.913605636	5.11E-05	0.879933049	0.655136001	0.823142689	0.787464277	0.759040137	0.647889989	1.854810458	1.233161823	1.173091933	0.962653235	1.053539023	1.083764331	0.75622014	1.000498889	1.164709586	1.144607022	1.588687368	1.378700341	1.479462496	0.827093505	1.61288515	1.009203817	1.417580101	1.438326968	1.026395009	1.074885877	1.203487228	0.939418835	2.23E-05	0.394002942	0.456100748	0.245416415	0.374214317	0.359298466
Sample 13	0	1.126169815	1.183464478	1.30954395	0.874217287	1.035512222	1.374298738	0.487097239	0.899094137	0.789963365	1.478323346	0.689983991	1.281984879	0.845870389	0.85230287	0.961261186	0.718360817	0.891738684	0.904562581	0.856982464	0.772190075	2.00307089	1.266096341	1.299480189	1.210635399	1.317725547	1.297091449	0.938092493	1.254236185	1.312323969	1.352101041	1.59842407	1.526763489	1.544657439	1.665087327	1.06926989	0.662052079	1.463444634	1.448774765	1.182196122	0.91602321	1.320986651	0.819005807	0.7016721	1.015495409	0.484233564	0.74789274	0.571398413	0.646953529
Sample 14	0	1.247719436	1.73E-06	1.312004934	0.072583622	0.057515421	0.792783709	0.294969489	0.148021778	0.713986268	1.47E-05	0.981903266	2.782354208	1.212688407	1.202761224	0.807248691	0.67672614	0.820329439	0.744954865	0.829377727	0.789745268	3.186140665	2.431698111	1.011968152	3.893431937	0.908203015	0.831163998	0.891263075	0.912309362	3.197315335	3.080747539	2.174799507	2.493533795	2.352890874	0.770588867	1.527506087	2.20753117	0.907096418	0.837795146	5.03E-05	1.909888424	1.250397134	1.017243035	11.15484735	5.360552889	5.886702445	11.95431176	13.2322776	9.971984674
Sample 15	0	1.079318441	1.083808569	1.363898683	0.839605984	0.971164417	1.295050747	0.489210048	0.860928962	0.701235907	1.483695898	0.696876464	0.947722108	0.625504843	5.16E-05	0.967669016	0.725608517	0.910210183	0.924635989	0.944563557	0.800154878	1.02113112	0.710846056	1.267805384	0.761247634	1.293155829	1.362220413	1.458050649	1.218023396	0.802196561	0.662096966	1.315558028	1.184948992	1.207944162	1.476981485	1.052189387	0.565390076	1.449688307	1.55520643	1.12745242	0.673990251	1.376259459	0.86719311	2.24E-05	0.168151651	0.166964756	0.248417223	0.191255472	0.143205244
Sample 16	1	1.093242445	1.489612581	1.201504883	1.116409858	1.136258203	1.23993158	0.524722956	1.037188842	0.730483698	1.493088014	0.647018322	0.745676841	1.373062259	1.431664756	0.898665958	0.746900419	0.850906009	0.841652254	0.788483728	0.707917698	2.182078709	1.580098351	1.198356937	0.741224135	1.170639622	1.267266115	0.870084433	1.149303958	0.534825607	1.64E-05	0.652570401	0.674743054	7.91E-06	1.477286903	1.1026505	0.755248593	1.387602468	1.40783203	1.336485161	1.278578102	1.013348251	0.783807437	2.24E-05	1.23E-05	1.18341452	1.06E-05	0.072944743	0.110412866
Sample 17	1	1.670420394	1.300998232	1.210976545	0.8991723	0.935436877	0.898286223	0.475543397	0.887909004	1.158384188	1.181153522	0.885563902	2.63E-05	0.777036875	1.596198486	0.795063571	0.63485074	0.703526685	0.728762979	0.62812047	0.514828826	0.890403307	0.62043848	0.925245653	0.76697189	0.900635486	1.044285059	1.096454677	0.947073945	0.534204684	0.485393633	0.399977512	0.422081919	0.422278646	1.248403781	1.293983236	0.844191602	1.12656386	1.381673779	0.95039636	1.183081116	1.182808182	0.807828899	2.25E-05	1.23E-05	0.368909865	1.07E-05	0.078478149	0.149126281
Sample 18	0	1.038940998	1.201007641	1.307601014	0.84897728	1.039239741	1.165648692	0.497596194	1.27E-06	0.76647444	1.260335397	0.59632649	0.866843369	0.705053642	0.991626975	0.815158129	0.584371421	0.754257426	0.731191841	0.631974744	0.564101067	1.046103717	0.868828454	1.066198361	1.030202168	1.046507802	1.052956524	0.776968939	1.011558498	1.740930687	1.722792149	2.107136327	2.028516941	2.058968628	1.337952373	1.235436072	0.774666222	3.17E-05	1.296934937	1.008411434	0.76469658	1.182679076	0.680913956	0.174722179	0.487756445	0.370331547	0.202298531	0.369735671	0.425894957
Sample 19	0	1.18628903	1.857149892	1.267481987	1.277496975	1.27553882	0.957689852	0.546010796	1.082262163	0.788659811	1.301076011	0.60607252	1.37311741	1.109894737	5.25E-05	0.801569153	0.746645048	0.775068105	0.782243355	0.563735143	0.497345907	0.715160305	0.657485605	1.017414548	1.076855194	0.937448814	1.020137301	1.14020023	0.959620365	0.930019705	0.894874025	0.846294254	0.80860999	0.816836243	1.300600864	2.015427577	1.611014315	1.071528323	1.13984433	1.66188546	1.353588021	1.137644724	0.77833889	0.733995695	1.56394114	3.060000945	0.715960328	1.415889731	1.966415902
Sample 20	0	1.190141959	0.322728422	1.99E-05	0.462968003	0.885638555	1.570219931	0.527605624	1.29E-06	0.826333843	0.977616389	0.672651762	1.076601143	1.076139374	1.096113262	0.718055201	0.500788876	0.678962773	0.656999456	0.55743955	0.498540345	0.883997911	0.742187836	1.014250316	1.803345157	0.985759437	0.981842211	1.154811339	0.952286905	1.467661908	1.510192202	0.936968651	0.931652624	0.996044804	1.241758093	0.897774179	0.813503428	1.108248544	1.256292244	3.43E-05	0.490881078	1.130789357	0.743584648	2.26E-05	0.252315853	0.396281168	0.134345027	0.221222709	0.317511654
Sample 21	0	1.042104167	0.942218023	1.139018379	0.739560821	1.037440754	1.210461655	0.524132337	1.29E-06	0.873096592	1.127786132	0.546499387	0.736440419	0.833552386	1.137493574	0.756899159	0.558334659	0.687592399	0.699593565	0.551669466	0.494064089	0.319078398	0.308287568	1.058560498	0.608470581	0.973688636	1.087796781	1.186528503	0.967440859	0.356131026	0.377894456	0.307313847	0.313320363	0.298780975	1.062815332	1.050374123	0.675518389	1.019775505	1.087247793	0.792330152	0.791919109	1.226248216	0.653773601	2.697366601	1.851318136	1.011466948	1.478825768	0.87954909	1.83614331
Sample 22	0	1.129487879	0.777629487	1.143776441	0.671150919	1.104789543	1.277389381	0.50619176	1.30E-06	0.822241325	1.041044959	0.703083959	1.201814743	1.193094835	0.816617448	0.718715228	0.514009279	0.675038338	0.644613785	0.54782064	0.489659619	1.378328911	1.298761165	1.050253079	0.714189916	1.024122651	1.126008523	0.78846045	1.060230687	0.992175705	0.944662193	1.39049349	4.29E-06	1.286572415	1.23483006	1.42972544	0.935019774	3.14E-05	1.231617784	0.486538286	1.167252569	1.185790079	0.679123126	0.578167247	0.625934158	1.329561712	0.681138131	0.576176296	0.656736635
Sample 23	1	0.879455074	0.787685838	1.97E-05	0.677078291	0.750924263	0.993952494	7.38E-06	0.678636953	1.020578569	0.968580666	0.591042818	0.90547294	1.550902333	1.305077993	0.685231372	0.5533911	0.67292795	0.616418888	0.486209014	0.471506122	0.327024948	0.378952174	1.120662167	2.27E-05	0.922924085	1.12797126	0.781516107	1.078466827	0.387933799	1.66E-05	0.526949893	0.461531293	0.458704511	0.599371542	1.312726557	1.64E-05	1.143240664	0.979508107	0.620966784	1.179693108	2.66E-05	0.579396678	2.28E-05	1.27E-05	0.450249076	1.10E-05	0.092218054	0.137738202
Sample 24	0	1.055588797	0.042948211	1.373155958	0.063666594	2.21E-06	0.937775989	6.37E-06	0.128086944	0.532804665	1.349672595	1.062139714	2.22E-05	0.765656889	1.002797588	0.891353415	0.5440254	0.81776106	0.869904788	0.916113532	0.941035626	0.509500809	0.533039812	1.036420567	0.691008612	1.113561094	1.039563924	1.112969056	0.979150693	0.686539269	0.783356919	0.542997545	0.54887787	0.610761007	0.9216301	0.757201582	0.631151618	1.024181571	1.162352579	4.99E-05	0.577463267	1.159953678	1.002612355	1.77E-05	0.104255069	0.235061083	6.89E-06	0.123023576	0.136609195
Sample 25	0	0.906670074	0.910790981	1.282815303	0.70315659	1.059070177	1.23981127	0.648581689	1.32E-06	0.895916765	1.077945747	0.719756966	1.214703873	0.672678304	5.38E-05	0.772113362	0.551294799	0.683898773	0.697711221	0.609330505	0.535447851	0.77819219	0.810422012	1.130721804	0.772623536	1.161245222	1.226134403	1.382174082	1.17411767	0.659026928	0.629592394	0.647169262	0.610512488	0.593525724	0.673363148	0.873887637	0.659418903	3.13E-05	1.140802372	0.785374156	0.650050233	1.070589791	0.735989948	0.202478933	0.296986471	0.616619628	0.261968076	0.225440682	0.343851147
Sample 26	0	1.013257738	0.899371988	1.133693093	0.731447132	1.119172218	1.16022362	0.630848482	1.33E-06	0.550376836	1.023283903	0.740936518	2.62E-05	0.650582186	0.603828146	0.997742451	0.700586323	0.877785359	0.909455108	0.880945654	0.84146017	0.397207084	0.410157922	1.079292591	2.28E-05	1.219531281	1.22863729	0.925955879	1.172067453	0.377003745	0.423691261	0.500288323	0.50387981	0.508936341	0.711174332	1.01E-05	0.405141623	3.12E-05	1.142720505	0.853732734	0.507605589	1.158313776	0.742607872	2.28E-05	1.28E-05	1.03E-05	1.10E-05	0.102020533	0.120299499
Sample 27	0	0.883369343	1.055891507	1.11769163	0.866214685	1.343111187	1.102435587	0.6134233	1.34E-06	1.238119937	1.016519281	0.754881769	0.869610368	1.527209084	1.280519063	0.603804354	0.547354279	0.647464296	0.613670381	0.444229982	0.377767403	0.874146985	1.099513621	1.012341879	1.069230956	0.881826717	1.019754446	0.728460043	1.044339093	1.400548766	1.215172907	1.184234619	1.099152821	1.012293574	0.576038697	1.789454089	1.272410285	3.12E-05	0.921880689	0.89801437	1.504689127	1.115417648	0.692755118	2.29E-05	0.412477093	0.79688168	1.11E-05	0.313235995	0.433923341
Sample 28	0	1.082321789	1.867801415	1.072319916	1.294639113	1.357784838	1.013102195	0.575944245	1.141781442	1.387894243	1.500577613	0.838385369	1.938469275	0.927561937	5.45E-05	1.035797137	1.034570005	0.998364211	0.985585703	0.849241226	0.806550774	1.028319774	0.962249019	1.147514494	0.636530103	1.175895977	1.300429296	0.894362327	1.317720219	0.66163939	0.645482222	1.374784012	1.315650012	1.184724906	0.70599577	1.021899003	0.990209822	1.378661988	1.024564446	2.169190824	0.656755485	1.028163486	0.726486172	2.29E-05	0.126617624	0.542394495	1.11E-05	0.141528468	0.237250302
Sample 29	0	2.28E-05	0.659947208	1.087050577	0.543731273	0.799731888	1.285315419	0.724576784	1.36E-06	0.169239081	0.959012654	0.474377848	2.62E-05	3.95E-05	0.384364723	0.912606808	0.645806755	1.052140456	1.144866229	1.252586412	1.425021205	0.865039097	1.020621627	1.027291708	0.521981607	1.43897864	1.060767178	1.086656783	1.277474098	6.32E-06	0.596791368	5.99E-06	0.403066714	0.435033939	0.787089276	0.400117286	0.524080013	0.820705931	1.212392846	0.981056051	0.510400314	1.643699053	2.385016943	2.29E-05	0.312684314	0.818016096	1.11E-05	4.98E-06	0.242977247
Sample 30	0	0.809015826	0.918072353	1.070009755	0.702353048	0.972998964	1.100060894	0.621596678	1.37E-06	0.731089665	0.975421871	0.682296043	1.791777082	0.86286849	5.49E-05	0.648769786	0.529840941	0.627524486	0.581880037	0.515652636	0.466191087	1.475536756	1.484068197	1.041956725	1.699206348	0.987480117	0.999451102	1.214631251	1.089710286	2.169486928	1.999432103	1.804788308	1.770502047	1.63604038	0.607641571	1.729678242	1.572731577	0.983016487	1.024609108	0.718120735	1.531924736	1.057172187	0.801209392	2.30E-05	1.29E-05	1.04E-05	0.64702828	1.225141336	1.486473669
Sample 31	0	0.837980474	0.972313595	1.025976444	0.737816975	0.948118356	0.94717041	0.68960495	1.39E-06	0.609468574	0.91121876	0.732674008	2.62E-05	0.492025675	5.51E-05	0.852954671	0.640874637	0.801324777	0.782434207	0.680723834	0.661098535	0.676001363	0.603525951	0.983273794	2.029169318	1.032578791	0.97802206	0.769598756	1.030576074	1.68020815	1.777279367	1.079306013	1.05511305	1.115085506	0.643717201	0.722030959	0.66584904	0.960654757	1.073483179	0.959056969	0.724702092	2.68E-05	0.796885582	4.828711976	3.755554615	1.591353595	4.734317085	5.266311879	3.54650771
Sample 32	0	0.824557284	0.998939229	1.06588743	0.760592444	1.125911185	1.050450307	0.790828572	1.40E-06	0.696012099	0.93422342	0.722685472	0.640745194	0.909956026	5.53E-05	0.805348711	0.576823403	0.730378951	0.683315994	0.637269114	0.592793382	0.433132703	0.532669289	1.093243086	0.853152845	1.124956715	1.188814892	0.84720505	1.162228565	0.757435061	0.706616536	0.772340112	0.694961487	0.672601283	0.590658339	1.252650016	1.037004061	0.938108973	0.940396364	0.809886199	1.056944487	0.991243012	0.64736366	2.30E-05	0.236679723	0.36416676	0.149371282	0.257706531	0.348007371
Sample 33	0	0.853246544	0.927128397	1.064887349	0.856939793	0.966810367	1.034933046	0.800149785	1.41E-06	0.71977248	0.983857094	0.874584972	0.597877584	1.252720759	1.361718112	0.731255338	0.591057988	0.716604361	0.685908738	0.544886391	0.490306957	0.236817355	0.282756176	1.088340501	2.31E-05	1.116830531	1.234601153	1.358494753	1.208284438	0.277544059	1.69E-05	0.321980937	0.334154888	0.298730746	0.628538056	0.810206865	0.61184881	1.027424553	1.021321439	0.868473456	0.77808425	0.902133145	0.646294994	2.31E-05	1.30E-05	0.228223771	1.12E-05	5.05E-06	0.073215082
Sample 34	0	0.899946429	0.754945709	0.973442427	1.149592421	1.166954539	0.920534432	0.811334249	1.149358281	0.866585621	0.805412683	0.753876506	0.83042539	1.15208576	1.341330848	0.709670272	0.660124876	0.735505749	0.694521848	0.50874881	0.493454786	0.65884813	0.859143206	0.975557824	1.402172965	0.945420951	1.021977961	1.235928182	1.111720971	1.641760018	1.584559927	1.011256559	1.025274231	1.018420402	0.555538756	0.749615154	0.712569016	0.819258918	0.882992862	0.458544295	1.041757311	1.102940341	0.658575988	2.324895438	1.753732233	1.448081761	1.97144616	1.864027868	1.929225087
Sample 35	0	1.222810698	1.53E-06	1.257720573	0.054708336	2.10E-06	0.738002709	0.277885896	0.099539105	0.805711642	0.958513995	1.104169111	0.846461994	0.704156771	0.721539057	0.977992647	0.715274431	0.876276303	0.932953235	0.999726551	0.957169561	0.841226415	0.900741849	1.048176914	0.902962611	0.989101989	1.027249189	0.99775635	0.94472951	0.879783509	0.814520098	1.053908038	0.986126158	1.016137981	0.947343368	1.179210791	1.471096226	0.894108169	0.997350841	4.94E-05	1.109199984	1.388138415	0.933207759	1.161315806	1.281757613	1.343366062	1.045046838	1.213104626	1.5098907
Sample 36	0	1.004489997	0.953230702	0.973807639	1.1114434	1.095059442	0.860343651	0.806058969	1.080549596	1.062349418	0.867128719	0.752148668	0.64038843	1.088793695	0.84352203	0.762747829	0.643630236	0.757957987	0.730243608	0.551553923	0.504821245	0.46180754	0.521000205	0.809178716	0.940546877	0.713514554	0.708281437	0.582478863	0.747094094	0.952164713	1.053845138	0.880503971	0.875236809	0.911348666	0.530048802	1.330863938	1.224715429	0.810960444	0.821232291	3.49E-05	0.948624808	0.886632257	0.608537491	0.44799824	0.51686889	0.818481287	0.521632822	0.634984835	0.67202967
Sample 37	1	0.782527827	0.666576899	0.96368832	0.620256005	0.557881196	1.114376392	0.76893328	0.677843295	0.790167108	0.818483045	0.647734564	0.806898511	0.509125271	5.62E-05	0.716563923	0.497295277	0.656932943	0.609844334	0.539315359	0.482721945	0.443235512	0.445892739	0.838766089	2.33E-05	0.747000878	0.768331519	0.60456496	0.757356283	0.632908233	0.591155168	1.09030069	1.00787372	1.014901889	0.567853105	1.183801179	0.89882561	0.871550231	0.863168778	3.50E-05	0.895495645	1.010171296	0.654572594	2.32E-05	1.32E-05	0.287620677	1.13E-05	0.098709861	0.224519354
Sample 38	0	0.774021804	0.878354677	0.946067345	0.731718343	1.108790382	0.946132432	0.858794646	1.46E-06	1.048223658	0.778193688	0.733420341	1.982914806	2.196743341	2.199397084	0.393231939	0.438420502	0.558699795	0.485124296	0.302910044	0.277332351	1.323777616	3.197257819	0.641525177	2.67061275	0.551616256	0.482835329	0.737040153	0.689777918	2.925613344	1.71E-05	1.974345065	2.69045227	2.433543174	0.541288147	1.23261792	1.218559978	0.881868799	0.598570572	0.903018709	1.780042412	0.866512635	0.539341721	1.137267836	2.017162815	4.278567485	1.700708475	2.300332206	3.568659395
Sample 39	0	2.29E-05	0.240796258	0.429976431	0.223552388	0.641680865	0.805996606	1.38E-05	1.47E-06	0.697930106	0.563775077	1.002195323	0.955223453	0.511950265	5.66E-05	0.648147967	0.461605808	0.562605854	0.565717363	0.502688492	0.457691586	0.936122374	0.917967766	0.572922072	0.816307684	0.551838143	0.52828843	0.640305513	0.514093367	0.82075372	0.914894406	0.822732695	0.972103537	0.981853674	0.557590183	0.627191156	0.518722473	0.577944844	0.790984711	0.390882776	1.081215572	0.95231849	2.95E-05	0.714551785	1.116268095	1.025688234	0.862453427	1.008077161	1.075284629
Sample 40	0	0.889721001	1.223279203	1.067723069	0.993689227	0.898043665	0.772978685	0.960106916	0.954716457	0.496851081	0.979441699	0.800542292	0.646282655	0.645899987	0.611518952	0.849112874	0.625821636	0.798545444	0.795737359	0.766093545	0.693301526	0.781306206	0.713208033	0.8683354	0.673898689	0.888038732	0.795488301	0.999354766	0.795234487	0.685811886	0.739698724	0.808761323	0.782665367	0.839588346	0.652555839	0.663695735	0.611951154	0.764740983	0.964068637	1.112823782	0.703828965	2.69E-05	0.749546351	0.522840491	0.807521589	0.379111244	0.510297416	0.780493806	0.708858251
Sample 41	0	0.833025235	0.881765997	0.951308488	0.765433042	0.967321998	1.04880526	1.054563662	1.50E-06	0.64361138	0.949139171	0.890285241	1.408352107	0.781366757	0.584792815	0.720571266	0.56483238	0.714630414	0.638439222	0.616074786	0.579210812	1.400982595	1.293423733	0.937079879	1.40836781	0.898775474	0.849756935	1.038946514	0.884686905	1.618630124	1.530261371	1.5769905	1.495863017	1.48413007	0.614755261	1.344915843	0.982080965	1.020919611	1.011055085	0.857212631	1.350300991	0.996633702	0.913732664	16.03843449	4.761897885	2.350172497	9.299797922	8.61884186	6.258251242
Sample 42	0	2.29E-05	0.303322209	0.488956773	0.277528832	0.653428044	0.982547144	0.433133549	0.231756219	0.528787645	0.69327643	0.56546004	2.62E-05	0.672783532	0.933807647	0.973587104	0.945569668	0.925101641	0.994296305	1.089204876	1.032729357	0.777158994	0.632220041	0.68427629	0.640223032	0.837479951	0.691131457	0.917731026	0.704299755	0.719405262	0.906422939	0.316900993	0.397340763	0.478373625	1.14378156	0.593388916	0.512304716	0.737465892	1.153024736	0.564059808	0.522742378	0.986446041	0.903425316	2.33E-05	1.34E-05	0.287690289	1.15E-05	0.107928525	0.149792891
Sample 43	0	0.719384822	0.827620909	0.999001843	0.703136181	0.774370671	0.926352462	1.119102097	0.785495684	1.019868049	0.717103236	0.817901714	2.450455754	1.473516152	0.964319354	0.697959006	0.610314658	0.737093045	0.637442038	0.631474403	0.565048733	2.258907152	2.011828221	0.815129194	1.708514384	0.763772392	0.655019208	0.552923891	0.747556335	2.524637539	2.664956549	2.330690968	2.534469886	2.546280172	0.644415804	1.502400933	1.400530892	0.905947607	0.963240859	0.845327783	1.743480459	0.859928326	0.841135641	0.194156035	0.67221651	1.563933533	0.445532347	0.791537342	1.122509592
Sample 44	0	0.738603091	0.463485196	0.932895709	0.591883351	1.010497785	9.87E-06	1.121949546	1.53E-06	0.835269056	0.761341872	0.933719056	0.78383336	1.29941598	1.671191541	0.76503722	0.571142187	0.745709106	0.687875333	0.746740771	0.701151019	0.958459291	0.824095076	0.898532246	0.924462835	0.846089739	0.80420649	0.981566639	0.785410613	1.024687523	0.965406764	1.107521262	1.017808494	1.059020812	0.637789371	1.478415731	1.276712764	0.80075883	1.033136008	0.423744512	0.951728866	0.879605595	0.909467074	2.35E-05	0.125807981	0.266737549	1.16E-05	0.125044275	0.202485053
Sample 45	0	1.541130944	0.067979588	1.140708709	0.126934027	0.314246578	1.281095165	0.204933155	2.92E-06	0.649261242	1.204002279	1.057223804	2.24E-05	1.031729457	1.098274055	0.857361595	0.527187824	0.757678483	0.814815171	0.867847228	0.876102367	0.606216393	0.691477003	1.007166426	0.636750877	1.039740882	1.056241977	1.032747827	0.957198768	4.89E-06	0.488093266	0.379031621	0.386853479	0.411319035	0.86268843	0.741987466	0.566854453	0.969340559	1.117548482	4.90E-05	0.68715077	1.139368455	1.086445078	0.89433279	0.670231807	0.782353768	0.771979547	0.555061564	1.86E-06
Sample 46	0	0.945279152	0.833212886	0.991891372	1.133809005	1.574817625	0.601503331	1.503138118	1.53E-06	0.802861076	0.937618851	1.141245154	2.297156275	1.571426788	1.524684711	0.848198475	0.855686745	0.858073129	0.864719141	0.792924203	0.787711623	2.319664868	2.129875075	0.961703782	1.407972663	0.975104071	0.90407146	1.17279932	0.989117982	2.576720676	2.600134267	2.762073313	2.778108018	2.749925339	0.599693493	1.763712317	1.343911442	1.005685506	0.824824037	0.882998663	1.778357596	0.929820473	0.794745003	2.35E-05	0.509063163	0.75166063	0.211105471	0.463075269	0.682183679
Sample 47	0	1.023939726	0.784188327	1.016720597	0.789667509	0.851483305	0.933338438	1.317562869	0.847645985	0.826312573	0.861249522	1.066460238	0.983996521	1.008535531	1.163571416	0.842254686	0.738956741	0.821725658	0.815050405	0.768679274	0.702878249	1.122902174	1.086088757	0.88038364	0.991961053	0.844602067	0.827623566	1.015032748	0.817331682	1.064680163	1.096799424	1.467034183	1.41078396	1.390042649	0.613772913	0.993311668	0.717240137	0.922855713	0.988156509	0.803796259	0.973569492	0.889027737	0.880860757	0.737265756	1.419505728	1.640529269	0.820327025	1.05051264	1.72086061
Sample 48	0	1.05730846	1.06482533	0.989522176	0.937987877	0.893028316	0.999795859	1.333107946	0.949639026	1.014010502	0.989833915	1.078719504	1.007923868	1.310286498	1.428490216	0.779824555	0.712537841	0.799902556	0.764745563	0.676731502	0.611349612	0.751401004	0.694251497	1.010503375	0.658691877	0.964199586	1.014109308	0.742891598	0.995066374	0.91099549	0.84236129	1.001582795	0.946916071	0.915458343	0.604645325	1.084847802	1.028593304	1.003803934	0.943710648	0.81096755	1.499900729	1.104233834	0.894927327	2.36E-05	0.196947367	0.479661665	1.17E-05	0.139934397	0.212490443
Sample 49	0	0.965004096	0.724846393	0.954168834	0.656571912	0.759789883	1.086869081	1.285666066	0.739753083	0.748401817	0.893434376	1.048404984	1.023722566	0.718089357	1.138883933	0.889711968	0.627071772	0.820029576	0.788004275	0.879137417	0.815366334	0.345890753	0.324841822	0.960801863	1.006778888	0.939336283	0.934627101	1.105076278	0.84561984	0.675906442	0.66732179	0.402256663	0.405881771	0.41647636	0.664625569	1.006276085	1.116221245	0.911404329	1.001607482	0.681896553	0.990434687	1.140626562	1.144626298	7.073530923	2.161057583	0.66896722	4.476972152	2.528274651	1.943846752
Sample 50	0	0.884135894	1.004545494	1.077713391	0.978082011	1.067055241	0.904228909	1.392927696	1.050655266	0.806903208	0.91613188	1.000784066	0.79286005	1.504339126	0.629037562	0.782777856	0.596553653	0.775664541	0.768642331	1.02E-06	0.634913739	0.817284203	0.761691902	0.935874645	1.00863504	0.814741579	0.831233432	0.650395545	0.806707088	1.187173705	1.216050635	1.458057802	1.388332589	1.330196028	0.600674519	1.467291444	1.642024135	0.850589199	1.042184245	0.99934701	1.450820824	0.70887525	0.925992735	8.698437162	1.934545607	0.943195081	4.662955543	2.906636044	2.124703468
Sample 51	0	0.904325342	0.772110115	0.989610786	0.905756932	0.865934351	1.00E-05	1.51840173	1.029428147	1.231734965	0.851710297	1.077485876	1.973861301	1.426341723	1.78726281	0.715214211	0.640900318	0.754852922	0.647046578	0.620019217	0.543114786	0.455005675	0.437486198	1.016270002	0.543763821	0.844733792	0.973222154	0.683126465	0.902110844	0.509541289	0.465796247	0.671758353	0.566915839	0.517460429	0.664453307	1.49338004	1.145595177	0.991569118	0.868261473	0.578196583	1.149577496	2.70E-05	0.961765325	1.880122887	0.759558548	0.431607665	1.271847847	0.815843696	0.719958554
Sample 52	0	0.859678979	0.819101504	1.078823088	0.687778194	0.633830223	1.115570572	1.412034771	0.803459048	0.752263889	1.002132644	1.076984449	0.938122182	0.860658165	1.43096021	0.778315641	0.598987704	0.762435941	0.753876623	0.76071851	0.663922287	1.187926666	1.096723357	1.025960909	0.632963609	1.055103897	1.026281421	1.211090676	0.9656477	0.867825047	0.832392071	1.25199095	1.071993514	1.108660122	0.712726238	1.189886166	1.115756281	1.016743901	0.974181013	0.850209167	1.311246582	1.032084847	0.947921093	2.38E-05	0.268601712	0.560304129	1.19E-05	0.22884802	0.354361963
Sample 53	0	0.891050776	0.800750003	0.945346749	0.655475404	0.744887171	1.125995838	1.434236176	0.852630805	0.700828427	0.871390614	0.898880739	0.891338676	0.772790989	5.91E-05	0.746814009	0.606564355	0.75587493	0.692911885	0.688723094	0.61767115	1.622566621	1.635508435	0.969209876	1.138679928	0.936774106	0.899595801	0.71594651	0.888145433	1.437205777	1.4845495	1.433274018	1.323998418	1.370752531	0.705421073	0.967424707	0.973016521	0.943794669	0.987287535	0.873330433	0.738834161	1.170730776	0.980812278	3.114311782	2.303754442	1.592871781	2.861469958	2.572529395	1.79206698
Sample 54	0	1.277960561	0.045782332	1.405980363	2.15E-06	0.06598578	1.277214585	0.336773627	0.115909449	0.298922783	1.206180918	1.000103749	0.853061509	0.896294191	3.02E-05	0.776555151	0.458805633	0.732347083	0.763280328	0.827004349	0.860986325	1.160311102	1.165516854	1.042023473	1.144473507	1.07946352	1.001536332	1.082284243	0.982492085	1.52536622	1.615018088	1.389446908	1.432962463	1.542539961	0.818566511	0.912435629	0.619339681	0.928144717	1.05748844	4.86E-05	1.080992268	1.336433718	1.091774762	1.78E-05	0.175462961	0.378152357	0.116914323	0.183498411	0.226323051
Sample 55	0	0.99685588	0.276248612	0.945310461	0.580650894	0.903462837	1.327257142	1.344662632	1.60E-06	1.117597046	0.753021712	0.995549353	1.036238204	0.806815982	0.85959456	0.93323581	0.738472791	0.915539915	0.922432155	1.00208542	0.915684338	0.754242088	0.798934658	0.957079294	2.40E-05	0.909849181	0.880809588	1.072448238	0.819567356	0.696666738	0.732819244	1.006628208	0.911614039	0.96796069	0.696499973	0.998385214	0.923427434	0.837961131	1.060627678	3.63E-05	0.627282008	0.996533928	1.103835023	2.40E-05	0.56673289	0.743146453	0.3595138	0.532402483	0.67497502
Sample 56	0	0.929457512	0.326393572	1.001473027	0.539478705	0.942865379	1.389075063	1.315880524	1.60E-06	1.048519297	0.612508113	0.994979789	1.12974052	0.952390526	1.749802933	0.827605744	0.687281402	0.760913094	0.741366862	0.793912985	0.687347976	1.165888452	1.091908252	1.05851414	0.614370168	0.985718236	0.967394602	0.755870284	0.913634606	0.7304517	0.691317522	1.086908348	0.92846812	0.934825722	0.75102694	1.000427861	0.795877244	0.930609572	1.002610477	3.64E-05	1.046081757	0.927877646	1.03708111	2.40E-05	0.154234132	0.57631721	1.20E-05	0.168470501	0.334962858
Sample 57	0	0.951643192	0.622546752	0.990463179	1.044351356	1.601367711	1.136717278	1.414471635	1.61E-06	0.763656304	0.895735282	1.155381267	0.723436514	0.582588101	0.997195888	0.959111464	0.839771416	0.995261584	0.970697414	1.005672331	0.970946731	0.595506015	0.62787787	0.971084667	0.468721711	1.060125452	0.997095912	0.810079493	1.039826792	0.586573916	1.76E-05	0.792770941	0.761352828	0.74811902	0.600914986	0.712215316	2.02E-05	1.143652189	0.947152607	3.66E-05	0.836333305	0.93057852	1.204002808	2.41E-05	1.41E-05	1.11E-05	1.20E-05	5.48E-06	3.82E-06
Sample 58	0	0.911929006	0.423552742	1.060705848	0.607682218	1.012486884	1.111929953	1.475833238	1.61E-06	0.800974098	0.901218037	0.95601583	0.809713189	1.173108901	1.177088609	0.878743325	0.721105719	0.885373867	0.853038303	0.798445754	0.720919829	0.712022229	0.594136754	0.982363646	0.673766891	0.975980942	0.95259805	1.134772423	0.868903821	0.615494782	0.619947255	0.338252636	0.333063099	0.357778209	0.720882321	0.950877063	0.710570628	0.888199033	1.049142219	0.308547566	1.082213306	0.881674586	1.087895991	2.41E-05	1.42E-05	0.578665637	1.21E-05	0.135957674	0.149344933
Sample 59	0	0.841106466	0.450822718	0.916454976	0.661517827	0.874994869	0.618604751	1.321451826	1.62E-06	0.631767735	0.832432934	0.805829318	0.949286133	1.09832745	1.303682496	1.008682244	0.905091208	0.996201508	1.015423773	1.039028594	0.947650454	0.474662386	0.495322986	0.95582941	0.502545479	0.986969455	0.91483347	1.131010541	0.85150906	0.483096885	0.55570677	0.617605118	0.562725018	0.599506922	0.934109937	1.512095023	1.327693083	2.96E-05	1.020205868	3.69E-05	1.094750672	0.95367276	1.02574314	2.42E-05	1.42E-05	0.23462282	1.21E-05	0.174357005	0.209669801
Sample 60	0	0.845468489	0.53722079	0.998320661	0.722100554	0.962735056	1.121244567	1.365306425	1.62E-06	0.976950825	0.784717963	0.964603721	2.66E-05	0.80483907	1.919998776	0.851302538	0.738802662	0.832020565	0.75028405	0.776562068	0.718476933	0.388328057	0.302095935	0.98660783	0.400763478	0.899063743	0.928944763	1.074923532	0.854043139	0.404567766	1.77E-05	0.532342328	0.503273064	0.465527284	0.991324732	1.072089927	0.829554856	0.894084484	0.97912753	0.376177047	1.08410996	0.944314312	0.860896046	2.42E-05	0.227506293	0.513724258	0.094845344	0.233628052	0.280629885
Sample 61	0	0.992572979	0.555501126	0.961722087	0.689007886	1.098363268	1.180097825	1.303720965	1.63E-06	0.869008085	0.762507045	0.677670858	1.392305369	1.356385657	1.152948431	0.889437454	0.833250114	0.903177468	0.853015591	0.822531335	0.734921919	0.665164437	0.655361059	0.987208307	0.905432302	0.942905601	0.917103298	1.130802665	0.894795033	0.917473289	0.877090674	0.840075453	0.802320506	0.842052635	0.90870551	1.021407599	0.885721681	0.925877136	0.961203401	0.533737923	0.702141722	1.001042086	0.902455307	2.43E-05	1.43E-05	1.12E-05	0.178066962	0.332963873	0.4751722
Sample 62	0	0.796241116	0.651482159	0.907246279	0.745132618	0.828737644	0.736279748	1.474829457	0.98524439	0.495282804	0.860839204	0.747623752	1.209967752	4.06E-05	6.00E-05	0.960613937	0.924804337	1.057450747	1.085755859	1.229375492	1.284836486	0.977498449	1.227909713	0.95522538	0.751139436	1.08912707	0.958421665	0.812546343	0.929330436	0.843521155	0.812923765	1.032374558	0.989722462	1.115736098	1.023758816	0.640576825	0.481913287	0.983726812	1.080799139	0.599691634	0.370446721	2.71E-05	1.070767022	1.107131147	0.745197139	0.58948368	1.145748803	0.829711852	0.589369524
Sample 63	0	0.850509489	0.528688992	0.865042978	0.605953716	0.687393859	1.125471065	1.59218488	0.772542798	0.739932809	0.845183853	0.89423305	0.826382571	0.945460861	0.908066615	0.97149841	0.902629568	0.982241959	0.969081124	0.973636278	0.923632839	1.378781559	1.246220504	0.976022632	0.548894925	0.995037113	0.966821766	0.765779001	0.927437174	0.976826281	0.978969931	1.522599133	1.530723445	1.503342554	0.95290861	1.212042796	0.946450391	0.936055839	0.944758845	0.365016101	1.081204615	0.894375134	0.984743351	2.44E-05	0.353854424	0.799737769	1.23E-05	0.286773552	0.513808283
Sample 64	0	0.808346933	0.5544116	0.905700124	0.682628596	1.059417577	0.595337655	1.401168467	1.64E-06	0.649738909	0.763733974	0.826217598	0.514607597	0.461305883	0.812506329	0.906120852	0.704180328	0.87866607	0.878060309	0.933688816	0.876621804	0.617908775	0.519050961	0.912913298	0.659356931	0.982827622	0.906326337	0.727836515	0.828926311	0.466103959	0.47222802	0.454580179	0.443226675	0.46466756	0.965923934	0.628926575	0.483374636	0.850099131	1.151081561	0.484860718	0.538831266	0.923759165	1.073319987	0.460490551	0.533544201	0.442958738	0.486787701	0.44791948	0.509921428
Sample 65	0	1.084489977	1.30E-06	1.274859039	0.032033002	1.83E-06	1.432623843	0.280102734	0.070735185	0.497724177	1.083552201	1.108031766	2.26E-05	1.309937363	1.04634892	0.846233131	0.507604882	0.750893137	0.798341314	0.886462152	0.798938869	1.10784942	1.037460215	1.130537762	1.18065882	1.015535913	1.077459534	1.047277666	0.962906216	0.816473281	0.820455551	0.738774456	0.676266918	0.718769079	0.740750869	1.103621193	0.800020448	2.65E-05	0.97998224	4.82E-05	1.144213219	1.237179435	1.020891963	1.310627801	1.044921729	0.529262209	1.457430512	0.972440383	0.753433872
Sample 66	0	1.003440678	0.926794163	1.026334157	1.168125724	0.662241194	1.065975911	1.469503974	1.269588422	1.104886165	0.923490265	1.051278315	0.79787786	0.628711011	6.02E-05	0.981136262	1.059644475	1.014912644	1.007760712	0.919627827	0.884242167	1.230371199	1.261819665	0.988357896	1.447612953	0.956928407	0.95179892	1.190101457	0.970429814	1.366305538	1.402760549	1.01788229	1.086598968	1.060696354	0.947724812	1.202606778	1.073970157	0.980631779	0.931549165	0.837054447	0.650496364	1.052411515	1.029125781	7.639132892	4.875672652	3.068309695	7.541514338	8.085330082	8.55177268
Sample 67	0	1.015277945	0.641598723	0.92107476	0.82184626	0.900961424	1.131367611	1.461911526	0.948845493	1.09835704	0.813314324	0.873475213	0.961898581	0.790131075	2.138678488	0.973485404	0.978998868	1.002193057	1.014697283	0.971659176	0.938630534	0.994429572	0.98775736	0.96622482	0.627220106	0.986001189	0.973953869	0.744825219	0.904131689	0.524889329	0.537483465	0.60875509	0.609342702	0.617911301	0.995443383	1.182262134	1.069087736	1.042606688	1.025471934	0.456193704	1.3866176	2.71E-05	0.917160934	2.46E-05	0.257882144	0.514376708	1.24E-05	0.203989728	0.245502215
Sample 68	0	0.862461207	0.104919313	0.903944924	0.157575297	0.323729006	6.563493831	1.393286137	1.64E-06	0.520143239	0.66869152	0.745678406	1.443590915	0.956012682	6.04E-05	0.964810065	0.770486327	0.96378678	0.989602848	1.120642398	1.120962755	0.971638278	0.954715362	0.893431672	0.42536397	1.011844469	0.904546018	0.739007727	0.83708685	0.696059306	0.753579982	0.884637816	0.841078584	0.848852982	0.955649667	0.715963561	2.04E-05	0.718348706	1.098832839	3.83E-05	0.677717499	0.903446486	0.946292224	2.47E-05	1.46E-05	0.309350615	1.24E-05	0.09807139	0.145405173
Sample 69	0	1.130040383	0.507667241	0.979063279	0.631162797	1.038621885	1.184186406	1.321970584	1.64E-06	0.516198238	0.677300636	0.921919292	0.828322958	4.06E-05	0.664003355	0.942427322	0.707029595	0.927875014	0.93192518	1.165112218	1.188434418	0.665826271	0.648234321	0.850954002	2.43E-05	0.955203793	0.851397828	1.111885873	0.789422357	0.365299098	0.474200193	0.53354401	0.562514384	0.615563872	0.989152758	0.492573502	0.416975988	0.790452411	1.057890246	3.85E-05	0.282437801	0.979901493	0.926477965	2.47E-05	1.47E-05	0.446212735	1.25E-05	0.082802306	0.117577071
Sample 70	0	0.883042002	0.916222893	1.02327463	0.918381141	0.807341416	0.945014817	1.475237005	1.033776675	1.096829102	0.920946805	0.956330656	1.0428472	3.308219458	1.651839709	0.943990869	0.899972386	0.944097476	0.953896879	0.925960007	0.895862977	0.698101099	0.667523206	0.955880355	0.712618673	0.958612192	0.988349484	0.762272456	0.897059992	0.545105188	0.503211288	0.565771172	0.570854394	0.593420391	1.007750269	0.76102778	0.653423354	0.865198085	1.100879653	1.056075769	0.902158034	1.028900772	0.91047986	2.48E-05	0.303293766	0.81619182	1.25E-05	0.285895479	0.43863957
Sample 71	0	2.37E-05	0.953969622	1.056780039	0.778917454	1.160626756	0.881954247	1.432053007	1.63E-06	0.647354117	0.969267701	0.83380606	0.825997239	0.828281978	0.818289115	0.993409394	0.866867143	0.976477583	1.024846848	1.14054483	1.099248159	1.383715587	1.406675436	0.873765857	0.830542451	0.984748009	0.870852783	1.159648039	0.842876815	1.020124016	1.130810878	1.058421196	1.138867055	1.22320593	0.976324903	0.596141111	0.579161115	0.879683858	1.08824419	1.198984586	0.623099107	0.985874215	1.108414711	2.49E-05	0.541356177	1.452347456	1.25E-05	0.404622118	0.584988932
Sample 72	0	0.776053074	1.141940371	1.008395194	0.893994741	0.820895893	1.021189775	1.42166748	0.961528932	0.872487823	0.998089884	0.842960641	2.70E-05	0.835298806	1.683517723	1.063675321	0.946086589	1.06128457	1.093422287	1.201804204	1.143328344	1.04776698	0.961234036	0.977102207	0.630169807	0.97844218	0.963265395	0.787696064	0.884770197	0.6138918	0.646029118	0.641908295	0.661643006	0.703006552	0.97072529	0.770619039	0.668815489	0.94265173	1.021586204	1.382861787	0.589307107	2.71E-05	1.092428929	2.49E-05	1.48E-05	0.499179345	1.26E-05	5.78E-06	0.110884744
Sample 73	0	0.840558375	1.238869885	1.005243234	0.853704475	0.640887211	0.932213787	1.439933992	0.92262272	1.088976286	0.961545755	0.758295169	1.447484962	0.692700017	6.05E-05	0.942517392	0.921863731	0.958971347	0.961780431	0.898761959	0.910855671	1.813721214	1.968742859	0.884867051	1.407172724	0.871060064	0.82219965	0.689159423	0.791538756	1.421669031	1.466594336	1.299659831	1.378411118	1.421924677	1.020537528	0.873202601	0.87712028	0.939585962	1.071583301	1.348450264	1.093145127	1.025749881	0.955066012	2.50E-05	0.471855473	1.097083382	1.26E-05	0.379008444	0.742525211
Sample 74	0	0.896195549	0.957459072	1.012047917	0.670972336	0.611174483	0.801172494	1.346223031	0.853688556	0.739268995	1.019270786	0.900747929	2.71E-05	0.525041103	6.06E-05	1.06191414	0.922411043	1.027355888	0.972553773	1.124844142	1.059765622	0.590360101	0.58441034	0.986855649	0.496808666	1.021730873	1.015999378	1.283499474	0.936381999	0.597804665	0.661841733	0.696577813	0.734796741	0.738239531	1.04399741	0.756055174	0.562508325	1.057555192	1.012548994	1.209995165	0.554026755	0.946349093	1.056706432	2.50E-05	0.207731536	0.437560257	1.26E-05	0.166465658	0.236616003
Sample 75	0	1.269530505	1.25E-06	1.304300838	0.030301419	1.75E-06	1.325517453	0.234011885	0.065244138	0.466789658	1.238736222	0.982993083	1.147110252	0.851326868	3.06E-05	0.902842465	0.541450433	0.807297193	0.856034007	0.896373224	0.893243213	0.449894482	0.460517248	1.033856504	0.649534731	1.042303523	1.006718588	1.037684447	0.951875879	0.710692074	0.83800091	0.717900752	0.690424531	0.782014735	0.847725797	1.038623482	1.361856388	0.967879918	1.084666247	4.78E-05	0.623622722	1.149905764	1.139469191	1.79E-05	7.56E-06	1.103964295	7.05E-06	0.105102004	0.119399417
Sample 76	0	0.898102947	1.303421632	1.040628564	0.919311568	0.821830675	1.129032837	1.403961763	0.913491973	1.15787496	1.075401061	0.941920043	0.543912295	0.909000705	1.119437207	0.981936802	0.941105503	0.971022586	1.002830068	0.971433476	0.888368248	0.816466411	0.872853587	0.994449906	0.967997282	1.001322126	1.047287813	1.259906826	0.960728076	0.753572374	0.817180379	0.539714651	0.562206776	0.545517893	1.019994144	0.880739603	0.782585015	1.113433645	0.977873397	1.409701449	0.989849217	1.019028137	0.975647248	2.51E-05	1.49E-05	0.548474165	1.27E-05	0.108707531	0.174064532
Sample 77	1	1.00916414	1.2542159	1.058961672	0.874507801	0.808001793	0.99617661	1.158318637	0.978412956	0.855719826	1.049043442	1.089039477	2.72E-05	1.309388981	1.88636909	1.136428936	1.081405485	1.085015474	1.145293704	1.185880172	1.222627405	0.466001516	0.470419297	0.962508136	0.590314865	1.035451599	1.034605868	0.833282929	0.94160753	0.521778405	1.80E-05	0.485556388	0.545022486	0.536254358	1.056579157	0.553275454	0.633027525	0.956711982	1.153355758	1.481747139	0.532527976	0.992862461	1.01412893	2.51E-05	0.169928281	1.15E-05	1.27E-05	0.167815357	0.190415705
Sample 78	0	1.320196718	1.648920406	1.028449645	1.117365946	1.532285684	1.404586935	1.193539211	1.59E-06	1.046862264	1.38972051	1.316932795	0.368239263	0.989516301	0.698554158	1.205162929	1.405811942	1.216687819	1.242957788	1.170388511	1.152038813	0.416428724	0.432036822	1.142814187	0.611575342	1.142294103	1.362345027	0.962482337	1.269241337	0.515829189	0.508367048	0.901371242	0.850107069	0.788015928	1.065272235	0.857856868	0.793096191	1.559022746	0.99092769	1.827172742	0.847217219	1.045472767	0.846770767	2.52E-05	1.50E-05	0.325223509	1.27E-05	0.092010522	0.151383556
Sample 79	0	1.000209963	2.506999096	0.969002906	1.524009634	1.561984398	1.083929494	1.253026494	1.412791849	1.449514231	1.717770614	0.997297111	1.61213448	1.142039352	6.06E-05	1.150621112	1.379456027	1.145377149	1.208514131	1.06165875	1.050698279	0.67126231	0.720576929	1.048068978	0.780610988	1.039397909	1.188204431	1.40498654	1.098470076	0.432088635	0.429570608	0.393440316	0.423625496	0.387861098	1.09490932	1.138221393	0.980609724	1.184026148	0.957156637	3.855844793	1.313722083	1.000976045	0.988935223	2.52E-05	0.209917123	0.663327852	0.249508127	0.230981876	0.296712995
Sample 80	0	0.826205788	0.9627071	1.021653391	0.794457702	1.044529206	0.6164475	1.012669817	1.58E-06	0.685176315	1.00750024	0.786879135	0.710002418	0.638140048	6.06E-05	1.046377523	0.887567206	1.023870911	1.066050102	1.159934033	1.155758219	0.653463351	0.716157897	0.947239403	1.039874337	1.050950415	0.978793088	1.258711353	0.893284432	0.700796913	0.791974159	0.58736554	4.66E-06	0.680151034	1.105127037	0.687334731	0.622639669	0.993645126	1.130394703	1.163796848	0.869762118	1.048482276	1.094675235	1.073236492	1.019406277	0.371582514	1.294819573	0.767536628	0.580668468
Sample 81	0	0.906825387	0.918895005	1.006727978	0.881461166	0.827883889	1.075925327	1.148280149	1.060369317	0.677903673	0.731862591	0.786723926	2.73E-05	0.67054022	0.886433838	1.011319031	0.77401271	0.954620065	1.036477104	1.107681593	1.109453661	0.734930935	0.844654278	0.899369696	0.602184093	0.961182345	0.915812074	1.177772629	0.814074297	0.746805387	0.772048659	0.840182643	0.870105425	0.902832539	0.76307679	0.780735706	0.885062735	0.818672334	1.059417247	1.155355602	0.625002677	1.096693102	1.143401708	2.53E-05	0.820869975	0.507735652	0.275831902	0.484253359	0.590433068
Sample 82	0	0.805715506	1.038516834	1.170705937	0.902341594	1.060024513	1.175942834	1.125565368	0.949384004	1.056462567	0.97231713	0.907359277	2.74E-05	4.05E-05	0.529771116	0.900427638	0.690231044	0.863857974	0.830948217	0.896316683	0.830315193	0.75438828	0.749967481	0.976955573	2.45E-05	0.957699044	0.987789754	1.211264365	0.881333331	0.709257498	0.777207508	0.882036612	0.8660199	0.937405928	0.774908678	0.951050775	0.802191709	0.962832008	1.00960195	1.207482856	0.855375524	0.945535452	0.937026338	2.54E-05	1.52E-05	0.46747204	1.28E-05	0.100399271	0.166281814
Sample 83	0	0.858286185	1.320302544	1.138254597	0.951643707	0.824136713	1.0325302	1.021843402	0.940408928	0.896655496	1.02181671	0.831975199	0.921489782	0.644957036	0.906009004	0.930975827	0.79134865	0.967669269	0.945968413	0.925208126	0.954023844	2.023904548	2.303993367	0.933683259	0.929174876	0.956204319	0.890912244	1.172078933	0.837808772	1.147596202	1.183537685	1.345621764	1.640012775	1.50410582	0.82216009	1.023105234	1.114805431	0.926116813	0.929992701	1.672626683	1.46898109	1.076475248	0.897554472	0.58645689	1.176274357	1.528273743	0.778543642	1.054747599	1.973498131
Sample 84	0	0.819339069	1.281271515	1.034931232	1.049648378	1.155393855	0.874035831	1.064809916	1.053325144	0.946380761	1.031506827	0.820032354	1.368491136	1.559448104	0.842339891	0.997553065	0.855129429	0.958920687	0.984021893	1.120982189	1.031317636	0.896823113	0.906806495	0.980677781	0.766638456	0.946214945	0.950394082	0.763323545	0.857130442	0.60812919	0.612356641	0.615884379	0.636129499	0.643786986	0.762757236	1.084052197	0.947951157	2.93E-05	0.9954681	1.721503574	0.692626822	1.101918012	1.085078649	1.211288658	0.85447325	0.787868785	1.451617347	0.947946837	0.752160544
Sample 85	0	0.828235057	1.455295285	1.086855656	0.947405009	1.051925469	1.053805069	1.126883905	0.949914812	0.7692139	1.172777994	0.762030907	0.973136631	1.73357666	1.582027396	0.909287873	0.821150892	0.904799164	0.907092743	0.894076193	0.881137557	1.103301635	1.07526005	0.932316451	1.695136806	0.962773761	0.926674795	1.208489781	0.885629878	1.933606342	1.966728642	1.533261077	1.640025552	1.639851866	0.817078309	1.056144431	0.875696509	2.93E-05	1.025508423	1.783395741	0.816479383	1.136107824	1.046577656	2.55E-05	0.360124088	0.766177601	0.184184012	0.389609494	0.538216484
Sample 86	0	1.083014716	0.018659695	1.294263311	0.049760719	0.050528389	1.486576725	0.250894613	0.09855186	0.404101002	1.289741531	1.033356908	1.539174458	3.19E-05	3.08E-05	0.905806343	0.556963815	0.819890682	0.8694075	0.897598247	0.876524671	0.76331812	0.784201153	1.176335645	0.561354471	1.113398641	1.140633937	1.148522114	1.086397588	0.632655901	0.612394415	1.075639537	0.995774488	0.979894963	0.758743579	0.92426631	0.670493304	1.093925613	1.110779532	4.74E-05	1.01450588	1.23170468	1.035434581	1.80E-05	7.60E-06	0.446651573	7.09E-06	0.0977388	0.142231035
Sample 87	0	0.96793662	1.508455359	1.108580733	0.950541429	1.099127769	1.154057169	1.017553675	0.980596302	1.145342287	1.125578232	0.882127258	1.11249001	1.392719021	1.035958065	0.795803614	0.810731214	0.821103952	0.856587342	1.23E-06	0.706561086	1.709680226	1.969704571	0.970002193	1.814695325	0.919892782	0.953303862	0.754777086	0.948397579	2.031980108	1.966484378	1.609610175	1.691617333	1.647139804	0.771147644	1.288926748	1.339057662	0.999410931	0.949125472	1.972113991	1.470469458	2.71E-05	0.982269835	0.753873168	1.54E-05	1.16E-05	1.213255693	1.692711724	2.427469813
Sample 88	0	0.974278981	1.470852063	1.116786262	0.95472068	0.877999293	1.165661378	1.046167651	0.964565669	1.463799298	1.192277746	0.924337774	0.945200253	0.717203641	1.027507858	1.168071268	1.085977803	1.149998193	1.232022638	1.304978334	1.385922064	1.013670059	0.968265214	1.017145613	0.728984468	1.044534173	1.064957726	1.349999671	0.994108184	0.740374811	0.809461294	6.00E-06	0.877534631	0.739163641	0.737734815	1.367241613	1.159298069	1.035838832	1.064628768	1.958441082	1.001219295	0.959358038	0.970760914	2.56E-05	1.54E-05	0.285912488	1.30E-05	0.120071767	0.134010414
Sample 89	0	0.928535946	1.167631919	1.105293953	0.780242496	0.704873868	0.994410078	1.05222014	0.85401737	0.673397724	1.124097698	0.774319893	0.719862843	0.946748206	1.26401389	1.07005806	0.933678151	1.021938593	1.07771004	1.08778402	1.110635917	0.945654714	1.023602577	0.932299729	0.74659361	1.035242208	0.948864816	1.24832536	0.870452758	0.559390383	0.615959418	0.481645965	0.542440726	0.556238331	0.90404751	0.588743513	0.536685166	0.950064971	1.25785018	1.762574482	0.802255119	0.94640374	1.04393084	2.57E-05	0.525374599	0.627059337	0.236363778	0.292629115	0.393841002
Sample 90	0	0.85996569	1.333400737	1.04767086	0.768676593	0.686909036	1.225318917	1.041539198	0.828917863	0.581050273	1.130035701	0.709081562	1.3374571	4.04E-05	6.05E-05	1.089521679	0.970886455	1.070437856	1.130378825	1.25890815	1.227444619	1.98656835	2.164818861	0.98671574	1.128431661	1.094841892	1.023447869	0.874701561	0.973050672	1.126873397	1.166726442	1.054423937	1.126126022	1.206060844	0.838086719	0.77739025	0.923794603	1.026480123	1.134170874	2.324306312	0.659659295	1.055557442	1.121838422	0.381175133	0.71415933	2.766141098	0.690369674	0.888778416	1.343177819
Sample 91	0	0.731781703	1.380662384	1.06243605	0.879570693	0.790959393	1.077504015	1.213522025	0.910817933	1.225983284	1.055163213	1.044868858	0.677355617	1.727999478	0.793227479	0.959291545	0.850227238	0.934077671	0.875198585	0.959195174	0.922993017	0.465329837	0.490158051	1.0065492	2.47E-05	0.873510753	0.950928809	1.136359721	0.867127487	0.405968008	0.392708925	0.712393709	0.687640932	0.671766612	0.945390165	1.300353518	0.918275027	0.984764847	4.91E-06	1.709865979	0.805216326	2.70E-05	0.780958146	2.58E-05	0.202139916	0.371956204	1.31E-05	0.173920066	0.226285685
Sample 92	0	0.856863702	1.637895898	1.093007385	0.894946164	0.824811553	0.987971347	0.975582403	0.897790228	0.522066419	1.137762613	0.605454875	2.76E-05	0.43812249	6.04E-05	1.027017612	0.873099315	0.997049767	0.940304896	1.126909249	1.037333776	0.935786385	0.96716995	0.933739959	1.459369994	1.003396607	0.909854619	1.220624162	0.863683174	1.138810969	1.304281771	0.704650317	0.83179033	0.910909873	0.825986714	0.62290073	0.619160419	2.93E-05	1.194735213	2.466393245	0.925098415	1.008858436	1.052318817	0.505452304	0.956734234	1.590199883	0.662584326	0.950547715	1.21075992
Sample 93	0	0.752950162	1.083409258	1.031205976	0.716541697	0.7836961	1.13875397	0.988781846	0.746688508	0.850798629	1.07644413	0.719939863	0.797770299	0.511493343	6.04E-05	1.009501511	0.801323742	1.002752472	0.930451309	1.134954687	1.154423563	0.74739066	0.856862206	0.986390059	0.780402329	1.050574659	0.969869947	0.806860142	0.90293278	0.867143172	0.993953093	0.922609877	0.988928503	1.022503266	0.909661515	0.913088137	0.936278917	0.906942066	1.171964827	1.478556939	0.710940797	0.993343018	1.123411838	2.59E-05	0.210504115	0.530454201	1.31E-05	0.236805158	0.389178335
Sample 94	0	2.43E-05	1.04191182	1.034439363	0.727568938	0.785337009	1.423626611	1.145460858	0.764870238	0.184338919	0.952285797	0.611722672	2.76E-05	4.03E-05	6.03E-05	1.262327944	1.266544244	1.552246413	1.61477341	2.135448297	2.632948494	0.42954006	0.576554164	1.009440444	0.723846457	1.415493094	1.105736906	1.14602834	1.194894179	0.406874664	1.82E-05	5.98E-06	0.535319731	0.594444559	1.060892534	0.525183543	1.97E-05	1.302940698	1.237332706	1.171084016	0.735836055	2.70E-05	1.052102732	0.70234334	0.175796627	0.287947769	0.457914028	0.224052099	0.229001548
Sample 95	0	1.113737506	1.176794681	1.094324702	1.107120547	1.05021465	0.62187062	0.788543404	1.118972263	1.231505592	0.929430581	0.943563163	2.76E-05	0.64450291	1.056329649	1.019006884	0.925578902	0.998760605	1.024143337	1.052269576	1.044462846	1.069624132	0.979608743	0.982997524	0.563960783	0.925845811	0.976125924	1.166293998	0.89484733	0.631344555	0.676783687	0.612114385	0.703118429	0.700168125	0.827852603	1.128854284	1.10055086	0.923540769	1.038023079	1.17262731	1.144577163	1.066433986	2.66E-05	2.61E-05	1.58E-05	0.787800594	1.32E-05	0.121820056	0.209650555
Sample 96	0	1.190666969	1.14E-06	1.276408635	0.035863327	1.62E-06	1.022779437	0.201756555	0.077804394	0.710473502	1.031410944	1.016843043	1.115445716	0.738243006	1.124178579	0.82236821	0.50259597	0.75885991	0.780441878	0.838464998	0.795966811	1.014563522	0.978465652	1.028303136	0.754991013	1.027453378	0.966311856	0.995790829	0.927814585	1.016787004	1.071804543	1.190510396	1.155555126	1.148124746	0.773324637	0.939306188	0.59806801	0.947189585	1.164756068	4.70E-05	0.619570946	1.20626693	1.030570948	1.80E-05	0.304996753	0.797441666	0.142699747	0.24404697	0.384048101
Sample 97	0	0.845353038	1.458117334	1.001445335	0.917824653	0.839587813	1.181533367	0.862869829	0.917793041	0.703400338	0.956626024	0.895783034	1.951691338	1.498351266	1.509982621	0.826337506	0.911257276	0.949203448	0.883336585	0.822579116	0.779777344	0.739961631	0.891688854	1.008728593	3.850757937	0.950329344	0.91823778	0.782129914	1.003875977	2.939729204	3.03157295	1.65238933	1.945500137	1.751458576	0.687475253	1.472765036	1.334382697	0.991741207	1.043734685	1.804352572	2.045264389	0.836563127	1.073778201	22.44245813	4.385917973	2.39836522	17.66168717	15.04635715	8.367921826
Sample 98	1	0.863242274	1.437557737	1.014163845	0.899149734	0.83206757	0.961636437	0.837375072	0.952447873	0.779054928	1.087008515	0.787091678	1.153137306	0.73522617	6.02E-05	0.908535464	0.756785598	0.888195653	0.909364181	0.996281601	0.943719021	0.256837474	0.245136915	0.975098377	0.727049497	0.958835619	0.996944377	1.174038061	0.885268755	0.790060725	0.773865698	0.601993922	0.618294417	0.565606303	0.836786741	0.840774975	0.729610061	0.879186892	1.048132891	1.999321204	0.336315628	0.901653184	1.028732791	2.62E-05	0.275819712	1.16E-05	0.277248729	0.318311047	0.306488772
Sample 99	0	2.44E-05	1.579071266	1.017233741	0.9563536	0.834360147	0.733399004	0.77150343	0.876490793	0.920480568	1.147245825	0.78644074	0.536143467	1.401858227	2.038618913	0.781218451	0.559649553	0.764429891	0.734689357	0.816301914	0.816591271	0.521057645	0.646908914	1.02470396	2.48E-05	0.896985299	1.001389316	0.749874373	0.86787894	0.546295655	0.553242368	0.935936906	0.839443617	0.845219566	0.79536993	1.35496561	0.845433233	0.940037804	0.898510106	1.878953946	1.252792139	0.89242969	0.841273069	0.421999722	0.303250874	0.284632954	0.467429523	0.348545941	0.224263311
Sample 100	0	0.940199872	2.298147289	1.008201262	1.363980049	1.252486146	0.87874709	0.825707118	1.168729404	0.868997324	1.385452918	0.877516434	1.061041384	4.02E-05	1.338706632	0.816595852	0.739950632	0.822811204	0.825707701	0.799231372	0.766560589	1.223094541	1.425825315	0.9258261	0.740149927	0.896810244	0.900472044	1.109401648	0.857283515	1.160832561	1.169516215	1.734697249	1.786851806	1.751013989	0.803998995	1.119351531	0.952007267	0.840589059	0.971830494	2.887790047	0.977080504	1.02401229	0.861585527	0.243745817	0.84637408	1.630973213	0.408450738	0.66453721	0.835056541
Sample 101	1	0.749883912	1.417081126	0.985593063	0.819826478	0.699536393	0.953013505	0.825162111	0.794953163	0.552856969	1.057014063	0.681343348	0.620790381	0.880910369	1.651307426	0.787834376	0.563539846	0.814025535	0.783317564	0.792250572	0.689309077	1.261032988	1.473499893	0.960544645	0.705354951	1.001780866	0.938727599	0.767067932	0.884001951	0.832813881	0.747229929	0.858746102	0.868780808	0.890906888	0.799025867	0.960545754	0.822230437	0.895697835	1.053279418	2.073824062	1.094475932	0.876420401	0.892309124	2.65E-05	0.360076226	0.988789811	0.197854265	0.283810406	0.482398633
Sample 102	1	0.73083002	1.625471538	1.063019739	0.910699312	0.740227693	0.83796763	0.841198591	0.777653584	0.496112673	1.215696359	0.710525858	1.402416081	0.711903179	0.722590183	0.9195509	0.675301126	0.903442458	0.931722655	1.066968498	1.075311173	1.137998016	1.018569071	0.965590328	0.786053874	1.019071368	0.938208999	1.189628806	0.885801655	0.759957305	0.830951274	0.861583023	0.932902199	0.969546626	0.910800323	0.989405455	2.00E-05	0.879558438	1.186739704	2.115238874	0.679397196	0.903670406	0.967583884	2.66E-05	0.339466768	0.710289922	0.167769541	0.277783772	0.474246577
Sample 103	0	0.790408631	2.015353931	1.036962845	1.140892467	1.044323064	0.825827416	0.821100342	1.004200435	0.821338048	1.124367621	0.662100747	1.371759291	1.305456064	6.00E-05	0.800677785	0.630746625	0.800588548	0.734742572	0.813141156	0.820067593	0.907619309	0.851811431	0.89624576	1.129232959	0.837073022	0.789934846	1.018665805	0.783206301	1.349170825	1.82E-05	1.202269367	1.382460664	1.302545655	0.717330538	1.093122216	1.434794177	0.843156725	0.917672899	2.710353217	1.223263995	0.956958054	1.01230742	2.67E-05	0.692472106	0.7581844	0.335072328	0.708265632	0.778494933
Sample 104	0	0.653724479	1.314398319	0.923228513	0.778471125	1.123514428	1.003366637	0.818644114	1.46E-06	0.540065426	1.084249638	0.67574682	0.755858108	0.607257162	0.587413287	0.781148688	0.696937999	0.883781202	0.757633609	0.804989191	0.829838124	1.814623541	1.712466407	0.923052441	4.072125488	0.914043763	0.81603661	0.680010472	0.905251538	3.137644307	3.400070795	1.774520265	2.157950963	2.056094268	0.744088958	0.80092774	0.74975621	0.792358877	0.954691106	2.328224814	1.241636583	1.077014013	0.940731993	8.288762107	5.56674963	2.850236333	9.768498592	8.323299271	6.067983946
Sample 105	0	0.752664339	1.695511225	0.998680748	0.923212831	0.803472192	0.764925745	0.732325737	0.833825849	0.485114205	1.157253276	0.590699095	0.811829462	0.704374577	5.99E-05	0.994329006	0.776439232	0.958225189	0.915459243	1.203092601	1.188733604	0.674639737	9.18E-06	0.964796253	0.406571172	1.046894701	0.978789775	1.228578253	0.900911196	0.282401078	0.300347522	0.293656135	0.379989376	0.369515374	0.831679931	0.773950462	0.695741949	0.918372239	1.188747727	2.164247022	0.738455404	0.947529089	0.946153873	2.68E-05	1.63E-05	0.232335881	1.34E-05	0.109515914	0.10790003
Sample 106	0	1.046354893	1.746153464	1.009826841	1.261403192	1.29398169	1.140461266	0.811623055	1.032009107	0.714041273	1.360572309	0.996808601	0.473170585	1.287147842	1.207694084	0.971491903	0.971736903	1.003890491	0.887947746	1.001665011	1.037944988	0.732760354	0.762287886	1.15593366	0.555731367	1.144472623	1.257069469	1.435233185	1.234895453	0.624384054	0.531882696	0.969725548	0.908194096	0.854882144	0.757481279	1.078891954	1.129992994	1.262959726	0.973198715	2.153952661	0.889655563	0.981302084	0.828029575	2.69E-05	0.273369075	0.470659455	0.221893834	0.273332365	0.318197178
Sample 107	0	1.746209661	0.529888792	1.743719869	0.624282868	1.507356341	2.6131432	0.973925074	9.34E-06	0.845546036	1.366339536	1.293601197	2.12E-05	1.233081413	2.79E-05	1.153767221	0.694408126	0.996990741	1.036165386	1.240631269	1.193342666	0.696921443	0.612674796	1.407280057	0.790013914	1.298553382	1.218423097	1.138452913	1.115143797	0.683725204	0.654401165	0.771251952	0.775545663	0.829178992	1.211629187	1.838775401	2.954340773	1.319435999	1.107620127	5.51E-05	1.269989923	1.781092509	1.366500947	0.139622051	6.95E-06	0.239898166	0.110132156	2.76E-06	0.092062365
Sample 108	0	0.702784368	0.034796427	1.236428803	0.053983277	0.117278509	1.276381492	0.248043024	2.24E-06	0.794477386	0.798716711	0.917138258	2.30E-05	1.068828718	1.375500029	0.784409488	0.45411336	0.67338843	0.667399296	0.739479188	0.652836863	0.87894361	0.730165916	1.018909103	1.321110052	0.855169318	0.908912595	0.878361772	0.83513239	1.43423678	1.408886863	1.141268111	1.059267572	1.07361083	0.735056563	1.00106144	0.810870493	0.825703336	0.98556756	4.66E-05	1.229320284	1.28419415	1.184382929	0.494289196	0.686249654	0.547043932	0.400197584	0.652337883	0.736760633
Sample 109	0	0.818583256	1.230646532	0.959758267	0.853511837	0.917702587	0.870510895	0.791224795	0.813673493	0.639639374	0.967461936	0.765589107	0.889242086	0.599596131	5.98E-05	0.858616687	0.712260813	0.848816852	0.783136003	0.904173792	0.944255191	0.502922353	0.469622701	0.935911535	0.660958534	0.924186446	0.93776754	0.699356068	0.853792308	0.805452877	0.667885908	0.805635183	0.838231986	0.849525991	0.772041709	0.817717975	0.700484918	0.854038366	0.994728247	1.411364233	0.677216118	0.889593016	1.087720841	2.70E-05	0.597806376	0.51914993	0.217697715	0.41721129	0.555317543
Sample 110	0	0.934721842	1.447765483	1.032559188	0.826868641	0.7365629	0.929680746	0.738088453	0.855070449	0.864843227	1.131663672	0.940621098	0.543752452	0.625188724	0.98509455	0.752250487	0.58389693	0.765760111	0.746688174	0.722717055	0.752313217	0.532807609	0.620440041	0.951897007	1.140239492	0.894220065	0.937752764	1.090642618	0.85683298	0.971518029	0.871957112	0.716022163	0.751090534	0.745588502	0.747826181	0.676805211	0.593365406	3.00E-05	1.001969247	1.83227595	1.007576845	1.124943393	1.017318931	3.938786727	3.868580891	1.142818732	3.893251467	3.698291137	3.035831684
Sample 111	0	1.046586562	1.970158636	0.916577856	1.1548209	1.22475531	0.564400879	0.677020217	0.969919275	1.572583469	1.077184643	0.953604361	1.011758075	0.904280938	5.97E-05	0.827892409	0.797673248	0.836339587	0.814536788	0.827677148	0.812408946	0.334500874	0.337490716	0.905881228	0.443060908	0.769955587	0.887077144	0.993695473	0.80604517	0.440138693	1.82E-05	0.623306558	0.632461081	0.562350742	0.752310995	1.122999	0.86349291	0.81548475	0.977209939	2.288919632	0.881134529	0.872451505	0.75758521	2.71E-05	1.65E-05	0.192339264	1.35E-05	0.136242152	0.198113332
Sample 112	0	0.830471789	1.709018025	0.937359567	0.900508158	0.982666853	0.918681933	0.767002746	0.821026035	0.97335341	1.123936709	0.818067912	1.223626026	1.286796372	1.911218402	0.81320856	0.699704078	0.825578553	0.806551371	0.827469374	0.814067469	1.086074581	1.087501007	0.939798395	0.472457101	0.8824808	0.93387891	1.097225853	0.854117259	0.543867376	0.52021188	0.732693471	0.713864793	0.725606834	0.815950833	0.853343002	0.778562578	0.796524946	0.979159256	1.905465368	1.10190197	0.845713176	0.776556394	2.72E-05	1.65E-05	0.71398494	1.35E-05	6.29E-06	0.174469828
Sample 113	0	0.917285036	1.536552409	0.990471252	0.862143065	0.780165575	0.681832694	0.749850862	0.841353635	0.715888958	1.145050651	0.769546504	1.603057627	4.01E-05	5.96E-05	0.920097439	0.813860189	0.898710168	0.931602753	1.009654608	1.066431171	0.91967605	0.88087822	0.914630236	0.821797189	0.915667785	0.950404962	0.723868279	0.869007705	0.843099702	0.881815006	0.916770908	0.990827359	0.974066375	0.739665807	0.722468411	0.668568379	0.96017214	0.970803716	1.948112919	0.783973904	0.95551291	0.884087133	0.50116259	1.790770807	1.278214493	0.624323093	1.257868298	1.261797979
Sample 114	0	0.776967596	1.670098377	1.05148313	0.930355928	1.030898468	0.973993187	0.798240108	0.86224833	0.621787471	1.21805461	0.793568551	1.324494226	1.403559722	1.106438753	1.032454728	0.912989934	0.966183268	1.062621193	1.225149319	1.18237291	0.605991425	0.545624866	0.948414779	0.546816899	0.99698949	1.01358615	1.198173525	0.908784333	0.432698634	0.455547735	0.529561539	0.560683875	0.532434096	0.812147994	1.114762913	1.076342222	0.972861084	0.990608569	2.436631185	0.709405487	0.869750482	0.88546375	0.195814177	0.457470431	0.831961664	0.318034504	0.451220636	0.415377433
Sample 115	0	0.956763356	2.661996849	0.910338173	1.403522709	1.338015244	0.703210032	0.798476617	1.186257454	1.08055187	1.490636614	0.77974511	0.780612332	4.01E-05	0.827918335	0.77478106	0.747588821	0.820669768	0.808398034	0.763599299	0.777867625	0.608714045	0.720694593	0.913407389	0.529232568	0.774396172	0.881737088	0.999230845	0.788421619	0.540945587	1.83E-05	0.653480349	0.67318532	0.619617054	0.801069774	1.15511793	1.087119437	0.881327434	0.878865656	4.237684626	1.668439539	0.891010473	0.874095865	2.74E-05	1.66E-05	0.459272356	1.35E-05	0.168898524	0.220890007
Sample 116	0	0.922119986	1.029739946	1.004608901	0.942193995	1.024189444	0.710086405	0.863367626	0.903191558	1.177661887	1.165078078	0.794850618	1.17222116	0.820351306	5.94E-05	1.011081738	0.893978703	0.976926169	1.008113228	1.127791679	1.250982879	0.591934913	0.477985778	0.957621073	0.414189952	0.873950426	0.896682993	0.672125191	0.805794094	0.31226333	0.384781844	0.511088321	0.488288291	0.531976193	0.821990141	0.798033676	0.590699732	1.11084459	1.002568286	1.308940506	0.3022096	1.007527943	0.862757814	2.74E-05	1.67E-05	0.515094563	1.36E-05	0.133902998	0.243489166
Sample 117	0	0.816161619	0.740692529	0.974272011	0.674847994	0.752951372	1.072463401	0.724592631	0.721421117	1.169350137	0.830251501	0.661184522	3.173801536	1.399862589	5.94E-05	0.846070348	0.656476792	0.810963983	0.761386066	1.45E-06	0.98176507	1.065615246	0.830279294	0.760851586	0.876564825	0.635037425	0.6069445	0.500667558	0.572331089	0.900290197	0.915305159	0.793179577	0.903072	0.896964543	0.723191209	1.216948618	0.792418362	0.664823503	0.951702564	0.995060517	0.792463767	0.864577401	0.954010587	2.75E-05	1.67E-05	0.691872754	0.152986971	0.262918006	0.309649664
Sample 118	0	1.45E-05	0.033876922	1.222399247	0.046844123	0.056664709	1.083480471	4.65E-06	0.085684538	0.377859173	1.389105436	0.98955032	2.31E-05	0.664441328	0.786415184	0.849314805	0.497215134	0.787868613	0.851745957	0.882759741	0.881226898	0.463133881	0.558795367	1.032819476	0.52118628	1.141973467	1.05771052	1.140964135	1.051178745	0.666234438	0.836361068	0.640850181	0.642818244	0.728800246	0.693283711	0.791239752	0.600900096	0.905256302	1.099164228	4.63E-05	0.728156841	1.140063737	1.09367314	1.81E-05	7.73E-06	0.167534991	7.19E-06	0.059118609	0.067494665
Sample 119	0	0.784168839	0.656664685	1.006235507	0.542051129	0.867924348	1.182658469	0.623432484	1.41E-06	0.522497007	0.881979676	0.443337506	0.464414138	0.49097494	0.853684391	0.866117752	0.614552286	0.857655293	0.784556891	0.972223355	0.909511062	0.436025139	0.394269927	0.76795769	1.952589637	0.739738783	0.623283979	0.859239803	0.621250267	1.48707995	1.755617079	0.696973027	0.887994856	0.928257536	0.806383741	0.924658027	0.712034104	0.756139497	0.958648027	1.046296399	0.782032516	1.199817805	0.932822956	0.349808225	0.610842021	0.369244777	0.518573708	0.76361593	0.718415685
Sample 120	0	0.9292137	0.366855799	1.030381781	0.452729504	0.819963326	1.385414407	0.667493578	1.41E-06	1.034315115	0.753635666	0.559824802	0.768393066	1.322924123	2.11910057	0.738583127	0.672289581	0.788823587	0.707190388	0.789176935	0.742827178	0.818948376	0.750728622	0.765340644	0.492887303	0.608557397	0.624167446	0.743387445	0.557324859	0.48180337	0.500846925	0.509103028	0.559730432	0.553372696	0.744692361	1.382970904	1.356166466	0.683177955	0.919480799	4.26E-05	1.390000757	0.926139072	0.81026734	2.75E-05	1.68E-05	0.414310481	1.36E-05	0.14516447	0.209543031
Sample 121	0	0.886469653	0.437037696	0.971422408	0.606895045	1.04847528	1.358278097	0.575339475	1.40E-06	1.100656327	0.783844299	0.538952197	2.78E-05	0.960412991	0.708560551	0.883865341	0.636997442	0.825457593	0.840046171	0.972769929	0.998682488	0.503444256	0.403257076	0.81646376	0.398150616	0.706406539	0.699460728	0.540966324	0.601906117	0.313209166	1.82E-05	5.88E-06	0.207969673	8.71E-06	0.836020113	0.985620103	0.895591085	0.721811859	0.940498665	4.26E-05	1.043921175	0.892564533	0.905382808	2.76E-05	1.68E-05	0.355003944	1.36E-05	6.31E-06	0.093751929
Sample 122	0	0.915548471	0.448283766	0.908540743	0.572116486	0.989437614	1.440580094	0.691362439	1.40E-06	0.766048714	0.81083801	0.63150412	0.653611489	0.649635838	5.91E-05	0.841211943	0.730528534	0.845840035	0.796829969	0.934741303	0.961432642	0.75300397	0.725988685	0.84071283	0.659119947	0.770097067	0.717010464	0.889297193	0.67810337	0.745982606	0.854593305	1.238962204	1.373228265	1.28775773	0.778354808	1.381208212	1.461437411	0.799409629	0.964407946	4.26E-05	1.280960841	2.68E-05	0.910720174	2.76E-05	0.187436225	0.407594995	1.36E-05	0.233727963	0.293603012
Sample 123	1	0.84505319	0.372483452	0.967047166	0.469825238	0.807042966	0.67470006	0.685785456	1.40E-06	0.738338777	0.771396529	0.644973956	2.78E-05	1.659684729	2.263112231	0.822378496	0.567627103	0.768253726	0.752013715	0.916443318	0.978176312	0.282599431	0.256847614	0.90179851	0.409380167	0.814512722	0.788085495	0.630835069	0.713044985	0.148303771	1.82E-05	0.095515444	4.89E-06	0.125527027	0.827404479	0.726827439	0.746515858	2.95E-05	1.057011042	4.25E-05	0.885130998	0.96113468	0.7977329	2.77E-05	1.69E-05	0.277025536	1.36E-05	0.108486568	0.113422184
Sample 124	0	0.852976688	0.405194362	0.935560983	0.506840147	0.898625915	1.410500147	0.774491184	1.39E-06	1.098283106	0.818770492	0.625943296	0.969589549	1.240728093	1.646654314	0.792527357	0.644365298	0.806263144	0.739318872	0.819344926	0.863048019	1.241217747	1.099278692	0.910484729	0.459207932	0.801928943	0.797202558	0.6108158	0.734289439	0.726186466	0.783282774	1.035756503	1.062681343	1.018755458	0.741914304	1.219428957	0.932100852	0.87491576	0.968633416	4.25E-05	1.016805839	0.953515401	0.866936149	2.77E-05	1.69E-05	0.443644556	1.36E-05	0.141130682	0.195830183
Sample 125	0	0.898379586	0.436536932	0.955551072	0.62274221	1.049221377	0.849003413	0.68727264	1.39E-06	0.659968156	0.752780178	0.689664479	1.008285162	0.872780927	0.79186522	0.76653563	0.656664592	0.791521119	0.74220934	0.806201478	0.861358689	2.504748281	1.945532283	0.849501959	1.855682387	0.777258655	0.69265663	0.928585871	0.732899021	1.958504223	2.062235766	1.962272871	2.271543219	2.151804946	0.81138075	1.272238844	1.414322752	0.77681005	1.038136152	0.529644704	1.641774496	1.08127319	0.938183439	0.492080005	1.383756577	2.744967864	0.915614514	1.625207036	2.220704466
Sample 126	0	1.141643315	0.51772707	0.985782957	0.617512998	0.99327934	1.129035795	0.708594817	1.39E-06	0.97357378	1.037949217	0.802638648	1.02189798	1.085031851	0.924957619	1.013576796	1.112877908	1.075221848	1.07997217	1.161068563	1.199702552	1.498443529	1.404963007	1.096496911	0.647911826	1.038394839	1.074701416	0.803436179	1.097176246	1.001489701	1.004499554	2.102782708	2.339178854	2.00473393	0.81600555	1.698211678	1.461263166	1.184204015	0.609440853	4.24E-05	1.14750589	0.917287218	0.785064519	2.78E-05	0.385016614	0.932852893	0.135913349	0.286470808	0.48881781
Sample 127	0	0.847711048	0.341483667	0.895040829	0.478363113	0.58722787	1.405978994	0.558849105	0.645411874	0.844204884	0.746708518	0.790802828	2.79E-05	1.664791485	1.025986424	0.888959923	0.61151759	0.837686184	0.794097604	1.102036554	1.117377899	0.781306888	0.738640228	0.916936957	1.221416176	0.925946364	0.824031106	1.06795089	0.814873179	0.815197944	0.862524477	0.532905096	0.670105807	0.59078764	0.81488402	0.540441789	0.588438159	0.820934094	1.001708291	0.426003661	0.575785597	0.968317951	1.058154005	0.651761993	1.249254428	0.686033753	0.851842647	1.200393343	1.012604581
Sample 128	0	0.855283287	0.239550453	0.958055714	0.422752468	0.791222505	1.341218552	0.657429858	1.38E-06	0.678366431	0.600150476	0.669594785	2.79E-05	0.64933794	1.138576685	0.899258197	0.62374612	0.827158245	0.81640744	1.081472693	1.037601145	0.967769339	0.876786712	0.922287375	0.977774028	0.928758617	0.84276752	1.052095673	0.81389903	0.654404398	0.733713594	0.505391188	0.549758682	0.552624401	0.843647697	0.646400227	0.695285745	2.92E-05	0.997509764	4.23E-05	0.749516961	1.021199342	1.095960425	2.79E-05	1.70E-05	0.696208469	1.36E-05	0.320265972	0.419734984
Sample 129	0	1.614735223	1.02E-06	1.12590335	0.130398181	0.342650854	1.335296995	4.53E-06	2.09E-06	0.60676057	1.165796117	0.96636268	0.606772949	3.23E-05	1.412505901	0.859233909	0.671239047	0.818761799	0.817083799	0.866295089	0.8379745	1.557670771	1.483183241	0.957036651	1.403570099	0.924870564	0.943814188	0.923577783	0.902122974	1.200141503	1.240662384	0.835561622	0.901255468	0.98564989	0.930763314	1.122950885	1.411152419	0.864067113	1.064612389	4.59E-05	1.246557106	1.17967511	1.034579457	1.75696042	1.359024393	2.443601473	2.115685291	1.568303165	1.625488712
Sample 130	0	1.054034798	0.230333175	0.863416803	0.348334037	0.659143175	1.531971	0.645054909	1.38E-06	1.140771605	0.766534448	0.740309809	1.083037957	0.876916393	0.773566805	0.883864947	0.616536092	0.82266591	0.805856394	1.009192687	1.018750277	0.751634278	0.545878858	0.98779909	0.509774578	0.907575258	0.880765454	1.040365936	0.812288719	0.360312726	1.82E-05	0.520376824	0.565472417	0.574796753	0.804809235	0.99238218	0.957014359	0.855731291	0.974939394	4.23E-05	0.738592204	0.983099575	0.884794322	2.80E-05	1.71E-05	0.373869869	1.37E-05	0.086675601	0.126525124
Sample 131	0	1.053782746	0.487228171	0.915629073	0.752989167	1.286311762	1.28359503	0.730989451	1.38E-06	0.796350798	0.887718153	0.885199913	0.471191936	1.582867483	2.052656677	0.933572524	0.757707253	0.856698551	0.836699302	1.002725285	1.151693681	0.617190658	0.606075495	0.97479365	1.064094294	0.975452716	0.914554815	1.114107558	0.899301456	0.751858667	0.783561037	0.684938666	0.79902821	0.721303905	0.808570544	0.793127405	0.600704587	0.95798422	0.959288647	0.390668594	0.85113052	1.009626823	1.039111413	0.294021413	0.718208474	0.522165167	0.452233126	0.652481487	0.628825105
Sample 132	0	0.839024808	0.357574588	0.971903704	0.567379011	0.957771521	1.317211008	0.654069406	1.37E-06	0.791302889	0.71343591	0.774866198	1.569652236	1.024718101	5.82E-05	0.740648793	0.584426114	0.720585335	0.693254914	0.812455531	0.791749225	0.927963993	0.97322903	0.885230315	1.214098601	0.853176178	0.788514989	0.97420238	0.805334243	1.172982211	1.208947017	1.010190956	1.119115362	1.089298434	0.771683768	0.939990305	0.987874401	0.817275979	1.027703016	4.21E-05	1.290565945	0.964674502	1.001374679	2.81E-05	0.591035218	1.28914939	1.37E-05	0.569394574	0.784404268
Sample 133	0	0.864963794	0.446682888	0.980613671	0.699339633	1.176891265	1.292114842	0.654865352	1.37E-06	0.887748077	0.872464388	0.894571859	0.651686538	0.785660656	0.972417259	0.860106399	0.622987676	0.818976034	0.791574737	0.993399513	1.003644112	1.184038956	0.977343472	0.995130108	0.550505155	0.937837093	0.903245962	1.080800092	0.875103613	0.591476399	0.635953333	0.807414421	0.807155737	0.75684238	0.815570984	1.208780879	1.023812495	0.902891502	0.956828137	0.306327248	1.245715646	1.000494471	0.957415104	2.82E-05	1.72E-05	0.617473983	1.37E-05	0.098101238	0.192820365
Sample 134	0	0.894311679	0.376930571	0.920688158	0.545167184	0.964944811	1.437598917	0.595055308	1.37E-06	1.21761529	0.816652352	0.800457996	0.978586493	0.932094709	1.05170836	0.824587995	0.741678107	0.826290283	0.860243191	0.840616754	0.924557921	0.819027346	0.794183346	0.9316485	1.240090787	0.840748578	0.820833844	0.631946318	0.822410329	1.038654268	1.020989279	0.884388772	0.939209891	0.887281141	0.776004788	0.948573492	0.842325622	0.799902873	0.92628857	4.20E-05	1.028042651	1.054596444	0.867203289	3.615392439	3.015286813	2.276773813	4.391295485	4.730543759	4.072794506
Sample 135	0	0.884188664	0.320216706	0.949941683	0.41902479	0.72855883	1.564311349	0.664349013	1.36E-06	0.941533124	0.797002974	0.857803141	0.842158634	0.820838421	5.78E-05	0.820572127	0.56014532	0.74808609	0.781779789	0.940566856	0.887737414	1.203509808	1.071764778	1.069048498	0.790644622	1.063491437	0.981269995	0.763517353	0.988520999	0.869958655	0.86786391	0.808967403	0.852488336	0.784829324	0.901206884	1.226384463	1.095962191	0.931598881	0.927079626	4.19E-05	0.650017271	0.905868002	0.990202106	2.83E-05	1.72E-05	0.295460492	1.37E-05	0.149545092	0.219485604
Sample 136	0	1.004169965	0.46759192	0.930186777	0.580618704	0.99678871	1.634226807	0.632302698	1.36E-06	0.760798647	0.967464313	1.048635661	1.110800735	0.963653024	1.054875519	0.953318825	0.738995138	0.890824693	0.858597844	1.088369055	1.206424494	0.42659754	0.347573352	1.141039836	0.688814955	1.157745629	1.13241109	1.303793059	1.120837073	0.711454984	1.81E-05	0.71690009	0.705422983	0.722249052	0.786981547	1.10040688	1.100271956	1.067919418	0.996109143	0.438060495	0.813865916	1.131148171	0.953091491	2.84E-05	1.73E-05	1.10E-05	1.37E-05	0.140799811	0.127999623
Sample 137	0	1.018070284	0.521231776	0.96383354	0.762634573	1.233615043	1.38231459	0.632473792	1.36E-06	1.076568194	1.036903143	1.15276782	0.905518423	0.89336333	5.76E-05	0.875855441	0.745524975	0.883820344	0.852992882	0.98704366	0.995831665	0.972762943	0.863845843	1.11746107	1.299984268	1.137474432	1.095204318	1.292754631	1.151105515	1.146247382	1.244126122	1.085956935	1.228960939	1.129104879	0.813662275	1.364107903	1.07399796	1.049756888	0.905745025	0.441416924	1.270163841	1.257935628	1.021634718	1.763316864	0.961834115	2.662328602	1.688880918	1.196971614	0.719796312
Sample 138	1	0.931067427	0.454041942	1.00029911	0.514095518	0.843169202	1.198616763	0.734138454	1.35E-06	0.46991661	0.892344067	1.035027125	1.297486115	3.98E-05	5.74E-05	1.150061603	0.958786535	1.124305682	1.169372646	1.702720247	1.948205871	1.392668918	1.238752241	0.996007104	0.728591463	1.266946477	0.942242707	1.282172401	1.026067309	0.595792847	0.825671881	0.616286599	0.738011593	0.86739982	1.027734046	0.711743962	0.743211901	0.989572748	1.153392712	4.17E-05	0.512552534	1.08911476	0.998504233	2.85E-05	1.73E-05	0.470242509	1.37E-05	0.077154292	0.151082136
Sample 139	0	0.888449372	0.348194118	0.891289299	0.536492514	0.900678792	1.313193783	0.691946276	1.35E-06	0.68519935	0.75070186	0.750357118	0.771783543	0.948661924	0.834090946	0.802099328	0.588863264	0.741862801	0.709825252	0.848745831	0.954641556	0.915863411	0.874825211	0.981568013	0.840619601	0.92848089	0.834099979	1.001394853	0.851026731	0.723710108	0.763708819	0.874599006	0.865670476	0.842495948	0.798295281	1.503610996	1.25609011	0.726476247	0.937304928	4.17E-05	1.248008697	1.054315004	0.993724395	0.305181484	0.507419728	3.620419507	0.422435381	0.520497513	0.825500705
Sample 140	0	0.854712802	0.39826982	0.926891061	0.517117796	0.85472346	1.275333349	0.645675137	1.33E-06	1.19184032	0.843629476	0.630325883	0.931872791	0.73339492	0.64898041	0.789763498	0.520159472	0.747419097	0.712173156	0.856349838	0.83781945	1.158158519	1.121063391	0.93403335	0.681041356	0.856454122	0.784910234	0.597855406	0.795961068	0.608873975	0.579496123	0.77284061	0.77369139	0.68845257	0.781293035	1.338499887	1.259530938	0.825600529	0.977186839	4.15E-05	1.292454924	0.960227002	0.954523885	2.87E-05	1.74E-05	0.604869786	1.37E-05	0.195431227	0.308208743
Sample 141	0	1.124101119	0.46083793	0.925021638	0.637723337	1.042879353	1.44205942	0.645968478	1.33E-06	0.73500955	0.906603758	1.014018117	0.732555079	1.557906714	1.215302071	1.130423819	0.910621593	1.018273099	1.083568669	1.458039358	1.510787786	0.562169981	0.416996375	1.154233037	0.690646662	1.259737322	1.083653383	0.864323043	1.146096978	0.507908727	0.578524908	0.650965383	0.681894049	0.659168056	0.875905759	0.731764677	0.65904704	1.134182731	0.942413414	4.14E-05	0.523230627	1.108590303	0.920585029	0.593156127	0.454656864	0.392698491	0.56309369	0.485352829	0.433790509
Sample 142	0	0.93389278	0.472729165	0.888040093	0.649571213	1.020815826	1.304232275	0.650058892	1.32E-06	1.151076571	0.879692533	0.800158553	0.746904153	0.82105456	0.917973181	0.755183815	0.531935321	0.704481062	0.700479354	0.786687306	0.847152325	0.605820467	0.610918549	0.948325095	1.046109491	0.871010706	0.818133679	0.628702907	0.826433462	0.735122091	0.742774689	0.491089166	0.539804028	0.526761328	0.765930386	0.834777561	0.813256896	0.792194454	0.99452699	0.482694859	0.985804957	1.168270723	0.937406922	4.25828249	1.69690484	1.206750771	2.829712818	2.527725983	2.025054295
Sample 143	0	1.029601786	0.468541443	0.911076593	0.513655419	0.818234312	1.317678299	0.655072771	1.31E-06	0.845367831	0.882200349	0.938152799	2.80E-05	0.912259907	0.778195245	0.978964243	0.66829295	0.848712705	0.911570467	1.226449379	1.225580163	1.213390341	0.803547982	1.008914612	0.812495329	1.088140029	0.910973107	0.721941802	0.918326402	0.767094181	1.79E-05	0.671655602	0.713268554	0.732796929	0.839857957	0.895134555	0.862086143	0.890696567	1.128880784	4.13E-05	0.908367343	2.66E-05	0.97530122	0.402443891	0.352232371	0.295873304	0.390021041	0.326422046	0.334402279
Sample 144	0	1.497244401	0.553547585	0.979373138	0.67426893	0.773675346	1.738088698	0.614300699	0.822424758	2.248434959	1.06294282	1.741728196	2.246025252	3.97E-05	5.65E-05	0.890609939	1.133650069	1.011435246	0.970326288	0.961002349	0.974010479	0.751504021	0.729814654	1.183666096	0.787844806	1.021646011	1.239595119	1.406287156	1.447389974	0.810916524	0.669101541	0.678556522	0.720522027	0.572251365	0.753475507	1.797221074	1.542741534	1.51654339	0.888411792	4.12E-05	1.423692905	1.037983814	0.857423964	2.89E-05	1.75E-05	0.488959281	1.37E-05	0.14319101	0.208257796
Sample 145	0	0.922499439	0.45855958	0.90839083	0.579694735	0.906560037	1.109605102	0.666184575	1.30E-06	0.936043483	0.870238779	0.961974537	0.517728329	1.10088357	1.201258982	0.817742486	0.518873123	0.736055577	0.722579715	0.987398098	0.874101462	0.783342665	0.656152358	1.0470741	0.975001539	1.02791579	0.922247361	1.094616071	0.911231205	0.890381528	1.79E-05	0.563524254	0.620971085	0.661967987	0.861223724	0.94707202	0.918029044	0.918950842	0.955461607	0.307681254	0.949975397	1.034424933	0.77216177	0.44545503	0.936353337	1.022511778	0.535523372	0.682717423	0.929957271
Sample 146	0	1.003896903	0.570143297	0.895851441	0.540297175	0.815553451	1.246494188	0.664037755	1.29E-06	1.30584353	0.933922077	1.08270444	0.932855447	1.824561787	1.412737821	0.850208738	0.620552351	0.763779149	0.737722329	0.9867635	0.915732634	0.598919906	0.450131419	1.07002197	0.478304396	0.985498468	0.961943106	0.678438052	0.923332479	0.334700328	1.78E-05	0.347393777	0.385913965	0.366315764	0.815118841	0.841742313	0.446109434	0.917614704	0.946819742	0.531614236	0.773757187	1.012765129	0.980919632	2.89E-05	1.75E-05	1.06E-05	1.37E-05	0.090945645	0.122113673
Sample 147	0	0.823257816	0.512434655	0.947108975	0.541626101	0.819541526	1.202118226	2.380287698	1.28E-06	0.801557139	0.862297244	0.963168687	0.659739242	1.039679777	0.750644311	0.893517531	0.612254904	0.797174029	0.761718528	1.08575038	1.082289918	0.77930274	0.552730483	1.023316735	0.624406071	1.008235025	0.905446335	1.057983655	0.87226454	0.433872391	0.439171742	0.467330229	0.484028866	0.46308789	0.821453154	0.999005338	0.98825064	0.814674543	0.951339134	0.453121158	1.335924585	1.068596795	0.921094138	2.90E-05	1.75E-05	0.496739402	0.146212721	0.198078474	0.252887107
Sample 148	0	0.813001695	0.465194178	0.893678743	0.436057246	0.659099601	1.268812021	3.757770257	1.27E-06	0.728393426	0.949612149	1.03502688	2.80E-05	0.753059919	0.667279648	0.968773255	0.59271699	0.823961743	0.921401786	1.293348692	1.366404937	1.247703027	0.899028815	1.028905535	0.521526984	1.114830027	0.891429019	1.134893133	0.922943412	0.475161798	0.607148201	0.556976238	0.618318733	0.63218569	0.812804489	0.647466412	0.785312436	0.96381556	1.007474989	0.647133476	0.61475869	1.077807752	0.933093515	2.90E-05	1.75E-05	0.405139118	1.37E-05	0.128386169	0.227151138
Sample 149	0	1.003267676	9.55E-07	1.120801968	0.049529522	0.036364541	1.3568275	4.31E-06	0.091179824	0.931427894	0.864483021	0.993770684	1.308495322	0.991028145	1.391732495	0.841227233	0.581232207	0.772033177	0.794311407	0.83471119	0.794275531	1.585106351	1.390889357	1.068220135	0.855282596	0.973485328	1.039630943	0.982378965	0.981562878	0.880818155	0.799269312	0.868729786	0.792869729	6.14E-06	0.683065325	0.778226683	0.61659853	1.008264843	1.180975296	4.52E-05	1.126896832	1.11546801	1.013919028	1.83E-05	0.357639116	1.287736429	0.193948181	0.274117353	0.51707177
Sample 150	1	0.831531989	0.555965578	1.014232811	0.46614416	0.655384687	1.02E-05	2.718996344	1.26E-06	0.945409968	0.893039402	1.045377466	1.076096252	0.701632424	1.007919803	0.82752037	0.580284916	0.753245789	0.77305236	0.944791734	0.957588766	0.928913628	0.775261148	0.99393358	0.956221621	0.969934305	0.836910385	1.010536425	0.862394725	0.737932746	0.721258097	0.715775369	0.823824051	0.825634716	0.847734968	0.921738549	1.073755611	0.969095803	1.009964887	4.07E-05	0.87628762	1.099441086	1.092604222	2.90E-05	1.383574229	1.05E-05	0.607106731	1.15347669	1.163952786
Sample 151	0	0.884647037	0.608293599	0.964813641	0.631912349	0.655723821	1.048919854	2.462215478	0.771609237	0.969632961	0.861980057	0.968443743	0.619428561	1.264958718	0.819406838	0.854414299	0.524045299	0.718613204	0.768727224	1.002175859	0.962456304	0.596753348	0.445703322	0.992522427	0.439848705	0.952279894	0.836919063	0.97980883	0.813077353	0.367146388	0.383992392	0.394789395	0.397679253	0.406589541	1.004537343	0.910400621	0.772842067	0.7484729	0.971595737	0.437751177	0.781149897	0.897722994	0.930682893	2.91E-05	0.169402182	0.394214603	1.37E-05	0.160303465	0.209809221
Sample 152	0	0.970736898	0.48435953	0.89845536	0.630348713	0.916685349	1.157846816	4.066631544	1.25E-06	0.774740041	0.999690248	1.144298545	2.80E-05	1.595598086	0.953528524	0.784700487	0.590967962	0.744063564	0.713609594	0.913455275	0.930484055	1.517460257	1.3408884	1.123490335	0.928071212	1.118492244	0.91062183	1.154761652	1.04435405	1.354787487	1.309424958	2.002507412	2.241596721	8.15E-06	0.951913605	1.159406481	2.13E-05	0.947860816	0.929828761	4.05E-05	0.978681133	1.01557245	0.924456877	2.91E-05	0.373127771	0.662005017	1.36E-05	0.370369377	0.523915923
Sample 153	0	0.874236345	0.288014357	0.947244799	0.397887702	0.630495311	1.136118022	2.030781217	1.24E-06	0.670432858	0.819131302	0.854696618	2.80E-05	0.765905681	0.999152482	0.772222684	0.467808778	0.688305499	0.681084242	0.887126614	0.928940108	0.326808669	0.246422888	1.049355954	2.52E-05	1.036223213	0.866098921	1.004591801	0.847544393	0.302946825	0.333904581	0.418835934	0.420670617	0.409949814	0.879338537	1.032666806	0.937759292	0.931230423	0.982852725	4.04E-05	0.944102339	0.97212688	0.959233956	2.91E-05	1.75E-05	1.04E-05	1.36E-05	0.144406276	0.200490762
Sample 154	1	0.721715889	0.392261739	0.866941205	0.348850922	0.52030357	1.271933575	5.183266506	1.23E-06	0.684449788	0.941359477	0.865493635	0.731887025	3.96E-05	5.53E-05	0.891350276	0.570950465	0.767112957	0.770587426	1.162171335	1.209336545	0.763533289	0.552595688	1.048336828	0.862572522	1.11249026	0.864761339	1.052128346	0.892910295	0.596471888	0.640627843	0.334992466	0.418518714	0.398828552	1.105976298	0.615874467	0.645735223	0.827093658	0.921936317	4.03E-05	0.737876431	0.987533001	0.957856236	2.91E-05	0.513369592	0.711936469	0.457901133	0.463657738	0.584318865
Sample 155	0	0.833569492	0.554428201	0.973298811	0.507207826	0.730168573	0.964117243	2.905375793	1.22E-06	0.671052092	0.997254111	0.820015606	0.483953784	0.588164296	5.51E-05	0.895875012	0.555479149	0.752317045	0.752749242	1.114886401	1.147501943	1.498786429	0.927461684	1.02988381	1.133946584	1.086289105	0.811633643	1.040554489	0.876651238	1.252532184	1.416769046	1.086826405	1.161652517	1.211563321	1.114542781	1.017958316	1.183851922	0.800044281	1.010988032	0.678592351	0.625316002	0.914030864	1.03908164	10.9685385	2.237002665	0.602994433	8.200686555	2.601630642	2.272444959
Sample 156	0	0.768287331	0.610851108	0.899997068	0.543330024	0.735566982	1.038179032	3.218043017	1.21E-06	0.587246883	0.867939597	0.907976669	1.386378169	0.821142909	5.50E-05	0.895429422	0.538149854	0.759706103	0.766223959	1.268115489	1.186249133	0.72537808	0.500578463	1.089535397	0.582413412	1.171714383	0.848631826	1.092190874	0.894009891	0.528827026	1.77E-05	0.564073307	0.608006152	0.610688582	1.194435567	1.020738626	0.970437768	0.787714644	1.051755152	0.687087119	0.728985162	0.880007338	0.958324184	1.188964244	1.027390924	2.373637352	1.249241955	1.094888308	0.738608132
Sample 157	0	0.826015478	0.459741579	0.929233733	0.405335099	0.588286718	1.079451396	3.890342991	1.20E-06	1.036428559	0.903990257	0.874200994	2.79E-05	1.184256347	1.396480578	0.802783278	0.47955827	0.701793573	0.652730803	0.997048357	0.995772589	0.601407544	0.549452579	1.003169454	0.45994064	0.973929088	0.78114726	0.611440414	0.819855483	0.520263752	0.570924764	0.565055323	0.568670826	0.556201994	1.103273859	1.102517775	0.7384875	0.788426578	1.000365097	0.509765352	0.887913441	0.936047252	0.841004457	2.91E-05	1.75E-05	0.613198686	1.35E-05	0.121257615	0.184113939
Sample 158	0	0.706959433	0.699237664	0.836419264	0.708720784	0.991983218	0.93938645	2.661033707	1.20E-06	0.645393144	0.996305569	0.893766875	2.172837042	0.813325243	0.943490232	0.816817682	0.556185923	0.743915637	0.691349974	0.918671461	0.924190222	2.500276953	2.016031166	1.037052707	0.811352562	1.070925919	0.771705968	0.642659637	0.874026294	0.836881911	0.880445677	0.970436864	1.035567997	1.186100142	1.176874416	0.907758014	2.11E-05	0.793997217	0.96282565	0.931073122	0.955609516	0.860598096	0.945135602	2.90E-05	0.719313567	1.657030269	0.296535408	0.513690075	0.850905826
Sample 159	0	0.868707459	0.527960582	0.86235379	0.514560182	0.695259767	0.956367148	3.929281522	1.19E-06	0.916172596	0.975247847	1.001959786	2.78E-05	1.381805453	0.905355061	0.797926822	0.509358288	0.729816674	0.693351269	0.936128535	0.912447891	0.823771968	0.60761714	1.083728517	0.560870126	0.991453652	0.801188472	0.94275119	0.835749491	0.447627322	0.390916486	0.497901862	0.512330278	0.465881762	0.987575366	1.151243099	0.81751567	0.720998693	0.908491556	0.584059292	1.054485141	0.903935295	0.8734837	2.90E-05	0.233569332	0.531143367	1.35E-05	0.186306161	0.189293274
Sample 160	0	1.385013989	0.017660624	1.081877796	0.030239271	0.078218002	1.012832329	0.16425143	1.91E-06	1.135179113	0.56376401	1.198426356	0.823205037	0.622348033	2.296345707	0.737586632	0.678008997	0.746496657	0.65419172	0.734234146	0.685490508	3.726001972	2.674524293	0.943135187	2.585929032	0.793813188	0.820190737	0.762131265	0.836575418	2.176406505	2.013721604	1.418603774	1.561051942	1.602499636	0.76715227	1.670556964	1.072532422	0.840295422	0.965663799	0.743217813	3.164800457	1.394361432	1.066099581	0.38066449	0.839998916	4.826266635	0.803422729	1.041048666	1.424605287
Sample 161	0	0.722496589	0.530165136	0.853780404	0.465064327	0.63911381	1.008383061	3.029918002	1.18E-06	0.815953337	0.882600909	0.856862827	2.78E-05	0.566453832	0.856344709	0.834081666	0.476235699	0.69395935	0.678273485	1.031717809	1.097602925	0.77762115	0.514971537	1.052624783	2.52E-05	1.113141837	0.805042872	0.971216372	0.837790086	0.295393508	0.336552437	0.313537526	0.341343864	0.315569279	1.034202855	1.174276192	0.919638353	0.740011015	1.013064921	0.664095807	0.920991139	0.804203921	0.955593787	2.90E-05	1.75E-05	0.211631612	1.34E-05	5.96E-06	0.076570781
Sample 162	0	0.70416884	0.708851493	0.878481229	0.444522257	0.613590047	0.929180755	3.40370932	1.18E-06	0.691165017	0.985663755	0.832600655	2.78E-05	0.663177891	1.07453519	0.842611011	0.461180787	0.702793512	0.673546273	0.962033502	0.922493387	0.547470828	0.321888382	1.068396052	2.52E-05	1.131672563	0.815140939	0.64879334	0.84054208	0.250721574	1.76E-05	5.52E-06	0.267078779	0.271639924	0.90506467	1.05E-05	0.524300801	0.711472608	0.947529099	3.95E-05	0.948202397	0.943281431	0.893536152	2.89E-05	1.74E-05	0.50853852	1.34E-05	0.153934882	0.219092469
Sample 163	0	0.710648004	0.604889844	0.934557864	0.40209507	0.371401366	1.006708635	3.34701222	0.448416305	0.616189886	0.998053203	0.825280161	1.23536305	1.318019783	1.473056152	0.866580406	0.510825736	0.732821818	0.689347247	1.050202582	0.9563782	0.835450119	0.563300936	1.078118129	0.612497378	1.156309229	0.822005611	1.011744552	0.869632943	0.407792683	0.403005603	0.37624876	0.407159349	0.420712002	1.041168328	1.008150178	1.01675395	0.745296445	1.011111846	0.744987934	1.262836254	0.973440438	0.795826766	0.288429457	0.33021794	0.320841962	0.404443692	0.286469363	0.280052628
Sample 164	0	0.570722493	0.580531741	0.803889615	0.543691043	0.739625698	0.847906155	3.342448122	1.16E-06	0.466606679	0.836075815	0.672977277	0.382122154	3.95E-05	5.41E-05	0.849131183	0.403977319	0.719565729	0.692242616	1.216916268	1.177291279	1.690399641	1.07525932	0.996474278	0.547391721	1.092612446	0.718019749	0.61480237	0.760994407	0.451631907	0.544321393	0.471087961	0.519906435	0.493985394	0.9105604	0.566050294	0.466183576	0.589361112	1.05782562	0.483131271	0.713167098	0.808581947	0.730182201	2.87E-05	0.796346918	0.888490468	0.280312349	0.343617092	0.559961068
Sample 165	0	0.76127745	0.187974462	0.768543034	0.170957751	0.266911251	1.308248372	3.38367542	1.15E-06	0.668760282	0.715422813	0.674656485	0.469751123	0.816640343	0.659769489	0.707198991	0.382823858	0.63576095	0.611335912	0.879023698	0.899387744	0.690081206	0.420690921	1.028690418	0.425355781	1.02128394	0.75250595	0.577339158	0.763548548	0.446034822	0.408772758	0.678730166	0.617788534	0.6300548	0.860934686	1.275735292	0.815916301	0.660258385	0.953664993	3.90E-05	0.907153808	0.603659368	0.869649445	2.87E-05	1.73E-05	0.245890443	1.32E-05	0.120196837	0.142567305
Sample 166	0	0.68760118	0.313411483	0.78512681	0.382722923	0.620052905	1.062866763	1.455157881	1.15E-06	1.019895037	0.684084238	0.753469546	0.479483588	3.95E-05	5.39E-05	0.794966672	0.421529362	0.668797941	0.631555444	0.980813732	0.944892842	0.781306556	0.486423172	1.036971448	0.435427591	1.068571094	0.750592168	0.613037407	0.771306433	0.342424939	0.361694839	0.513363624	0.512037393	0.518730933	1.03422766	0.787531871	0.58790744	2.56E-05	0.931689397	3.89E-05	0.653178016	0.86994864	0.907624835	2.86E-05	0.185131097	0.511451122	1.32E-05	5.82E-06	0.225982715
Sample 167	0	0.717522077	0.306564165	0.854833999	0.402922695	0.673133371	9.66E-06	1.507556127	1.14E-06	0.72102822	0.81443957	0.731319593	1.186594878	1.025907643	0.829918795	0.822187597	0.478541667	0.709465875	0.692272545	1.100911346	1.15390954	1.193319921	0.72530543	1.017804017	1.199157938	1.044131737	0.738517021	0.932292039	0.773626016	0.980935833	1.047220978	0.750776163	0.778099015	0.781228972	0.9398906	0.739844069	0.669450994	0.710210589	0.991885697	3.87E-05	0.767324029	0.905394024	0.98357805	2.85E-05	0.903976027	1.383179061	0.673081054	0.99989778	1.028148445
Sample 168	1	0.773766446	0.399431859	0.856472671	0.44582613	0.718926549	0.529504189	1.155807246	1.13E-06	0.828644508	0.743382233	0.776768218	1.773854468	0.901566788	5.36E-05	0.946223959	0.581252885	0.790915528	0.767835031	1.83E-06	1.256637704	2.001163846	1.274114104	0.961654128	0.865102335	1.022591832	0.652877753	0.572190889	0.714401124	0.937694593	1.05147043	1.055360268	1.11287977	1.128086093	1.230059703	1.238794174	1.057084309	0.732983859	0.986353592	3.86E-05	0.723529952	0.890216948	0.928038714	2.84E-05	0.255404042	0.37622967	0.138767727	0.205974423	0.265241001
Sample 169	0	0.751973914	0.504872463	0.874719247	0.418540645	0.640646552	1.028749178	1.437957353	1.12E-06	0.630196481	0.880429739	0.699682598	0.659915667	0.935960657	5.35E-05	0.771244066	0.439804635	0.688139884	0.686374422	0.996384945	1.054857523	0.609556841	0.274140245	1.021105406	2.53E-05	1.021971178	0.72040862	0.878196894	0.70800584	0.275486036	1.75E-05	0.565850032	0.336644884	0.48962147	0.990977834	1.239680622	0.888319745	0.701967438	0.940144745	3.84E-05	8.00E-06	0.871018328	0.882976311	2.83E-05	1.71E-05	0.741778926	1.30E-05	5.73E-06	0.096822322
Sample 170	0	1.209271907	0.025745851	1.020834951	0.038089626	0.084344628	1.051289233	0.204965566	1.85E-06	0.521128882	1.04284507	0.901621424	2.36E-05	0.554013675	3.23E-05	0.8161961	0.523495821	0.746252705	0.754334676	0.794602073	0.749188122	0.362125986	0.302215435	1.056076938	0.571199837	1.005195635	1.020580861	0.977397997	0.961985216	0.60296413	0.638695758	0.513310596	0.478478288	0.536473545	0.733212937	0.758845974	0.90640179	0.916789194	1.119567452	4.46E-05	0.602649068	1.039468525	1.008767089	1.84E-05	0.158008972	0.55775388	0.090877904	0.138633164	0.209839952
Sample 171	0	0.80352136	0.387496221	0.918223273	0.321850914	0.503372868	9.56E-06	1.830903731	1.11E-06	0.663097238	0.906210134	0.829686787	2.72E-05	0.484122165	5.33E-05	0.882212537	0.56549158	0.764216349	0.781946827	1.210682739	1.188801106	0.402354657	0.274108286	1.069871202	0.407303798	1.148570606	0.81173625	1.012149292	0.807420115	6.50E-06	1.75E-05	0.293539229	0.264507783	0.306079472	0.946520991	0.586200802	0.482951365	0.722151683	0.985150559	3.82E-05	0.307785737	0.919630009	0.896023041	2.81E-05	1.71E-05	0.167274115	1.29E-05	5.70E-06	0.085424526
Sample 172	0	0.929114265	0.494374892	0.882938623	0.431443182	0.36217906	0.99830182	1.563516068	0.447537058	0.984327827	0.964312428	0.811089827	0.472088508	0.855996219	5.32E-05	0.722801975	0.529588645	0.685552555	0.622825705	0.946568951	0.858823721	1.106095752	0.741922123	1.032029573	0.967902112	1.022239546	0.735887582	0.939800295	0.804518593	1.459570734	1.465717651	1.943800455	2.09951672	2.020564431	1.175499274	1.138807203	1.056266869	0.820109256	0.920994673	0.617201223	0.930527145	0.911681155	0.977639269	2.80E-05	0.385867496	0.384439407	0.326068334	0.520300469	0.535623975
Sample 173	1	2.17E-05	0.382887402	1.118693356	0.496010014	0.842197533	1.243228138	1.538503853	1.05E-06	0.694857917	0.931946822	0.860181277	1.192094548	1.032563283	0.743355157	1.046332987	0.598400841	0.855900459	0.953681853	1.93E-06	1.685053509	1.122874476	0.651185004	1.17443028	2.53E-05	1.410955402	0.907495748	0.751646244	0.815007611	0.387548018	1.73E-05	0.716777857	0.67180578	0.721279001	1.12378673	0.638939297	0.467793154	0.757600252	1.104818746	3.65E-05	0.396207161	1.044843362	1.008358985	2.70E-05	1.65E-05	0.401593936	1.23E-05	0.08382223	0.124850387
Sample 174	0	0.702669216	0.287750631	1.051884492	0.40735891	0.737918975	1.282199583	1.547197001	1.05E-06	1.068359671	0.780587759	0.751027775	1.40996777	0.925896827	0.623524681	0.893587071	0.526347776	0.749789239	0.785784291	1.232226598	1.224007171	2.063787763	1.204404578	1.121605871	0.879321531	1.185332208	0.863696592	1.045809049	0.78124931	0.830373265	0.856102347	0.631884609	0.509713911	0.704896385	0.942290396	1.004031256	0.90505526	0.724968217	0.882417641	3.63E-05	0.809213968	1.234105964	1.019491252	0.94700146	1.64E-05	1.068018495	1.236912739	0.949223004	0.982868311
Sample 175	0	1.453333264	0.035024369	1.000840133	0.052147472	0.132341857	1.717752942	0.204227105	1.80E-06	0.574256358	0.941522056	0.889170075	2.37E-05	0.79890752	0.742222517	0.771272087	0.573864105	0.726285346	0.70310729	0.765292668	0.769735172	1.56394553	1.223461897	0.936243877	1.261312683	0.904903141	0.91345512	0.905312916	0.914509316	1.181062152	1.213280277	1.060018865	1.149667177	1.19621628	0.804525652	1.25654153	1.511821047	0.778540271	1.119175852	4.43E-05	1.250225374	1.163440339	1.054112931	4.157569278	3.044195421	3.6547057	4.69487238	4.849690278	5.643332738
Sample 176	0	0.869286775	0.592627029	1.025340255	0.628269781	0.760962239	1.29285895	1.721385981	1.04E-06	0.810389035	0.974304489	0.784300739	2.61E-05	1.276864644	1.816411397	0.907736035	0.812062102	0.883007234	1.019236916	0.754769888	0.671887268	0.301779267	0.301208946	0.992978705	0.781396844	0.87163085	1.150872536	1.269799303	0.909740444	0.477504603	0.483630217	0.316891726	0.303502081	0.36374378	0.999916349	1.000503828	0.941155288	1.017852208	1.085059137	0.742674682	1.368132354	1.067177648	1.169842172	2.66E-05	0.646590492	9.48E-06	0.278315815	0.374888232	0.392485423
Sample 177	0	0.818312975	0.166021649	0.955159458	0.145747732	0.260748884	1.976852432	1.615710736	1.03E-06	0.816330302	0.797600974	0.899351717	1.533586151	3.96E-05	5.15E-05	0.77324461	0.723016516	0.867392322	0.914892609	0.703962754	0.563053859	1.525382637	1.562021904	0.877416918	1.329955657	0.70811072	0.956613774	1.12141528	0.787266	1.745825619	1.986738244	1.687597928	1.497891439	1.943721028	1.131649803	1.311515533	1.196267337	0.931353444	1.119194095	3.58E-05	1.413176284	0.807179122	1.039021112	2.65E-05	0.620856492	1.721304353	1.20E-05	0.410739777	0.736944706
Sample 178	0	0.996440542	0.641698299	1.025655544	0.582129459	0.610563487	1.321787228	1.788137693	0.747694257	1.115735806	0.944081661	0.951513493	1.309508593	1.606065034	1.310498087	0.873405808	0.88556815	0.987506698	0.988613922	0.880663724	0.652498317	0.661702853	9.58E-06	0.959566214	1.033256795	0.747058978	1.12263686	0.863488951	0.895872508	0.966544397	1.003641998	1.166686735	0.961464711	1.184086709	1.183148523	1.342995315	1.100371077	1.039862459	1.069968102	0.771879632	1.266032226	0.895221153	1.001474166	2.63E-05	0.282565465	0.646302374	0.162312678	0.231552248	0.399772091
Sample 179	0	0.970581352	0.666715082	1.074918496	0.668257572	1.019482404	1.276845616	2.098769698	1.02E-06	0.814955619	0.980499666	0.955608445	1.148195816	1.371763674	1.794517656	0.982383027	1.019577583	1.06357925	1.026040053	0.949452994	0.741394178	1.885486297	1.70336757	0.953229609	1.579580617	0.765811787	1.069182553	1.266132147	0.907079352	1.823026409	1.908094595	2.059750271	1.891814191	2.143813586	1.41497549	2.345266799	1.979764896	1.104489903	1.073337045	1.219533691	1.801633596	0.892610814	1.066119406	2.61E-05	0.763208535	0.981429648	0.543628428	0.913501441	1.136255605
Sample 180	0	0.705687462	0.647028291	1.104029972	0.520164746	0.804147682	1.381001643	2.395600455	1.02E-06	0.555925098	1.063875337	1.005627484	0.698600535	0.671681645	5.10E-05	1.260374692	0.968224871	1.125094026	1.224899637	1.354469398	1.131638572	1.253400857	0.89794738	1.143281996	1.322459942	1.011869607	1.306546269	1.523262125	1.010154845	1.142253727	1.376052686	0.79002557	0.575989717	7.58E-06	1.176507448	0.432958944	0.718346487	1.14695624	1.267153742	1.162567351	0.664472797	0.87208549	1.21213532	0.60727181	0.637906619	0.655379231	0.781824066	0.59226381	0.591571399
Sample 181	0	1.081427406	0.889240805	1.2213671	0.851518442	0.440681073	0.819258973	1.832623252	0.93890215	1.073904448	1.136093684	0.936052868	0.477348374	0.79425914	1.015994629	0.987261126	0.8783503	0.970693382	1.09920685	0.863329804	0.703852292	0.559156541	0.595070643	1.046237735	0.995461437	0.87649807	1.271331947	0.947246777	0.961140465	0.640337664	0.683625838	0.758198363	0.587260931	0.649748298	1.142971742	1.512251907	1.225414245	1.055351521	1.209451337	1.057021487	1.077701629	0.819635154	1.22535329	2.58E-05	1.59E-05	0.303487064	0.112643648	0.150423578	0.177779267
Sample 182	0	0.982921645	1.070918015	1.192399827	0.774073367	0.630744911	1.025700474	0.997213398	0.754808036	0.516043137	1.120671599	1.210237239	1.231889519	0.916406235	5.04E-05	1.059039363	0.963740368	0.954336902	1.165057222	0.91144285	0.712123384	1.151382904	0.867147524	1.071915574	0.859136995	0.97749342	1.336077761	0.990007556	1.025809998	0.980976668	1.012044939	1.209165454	0.982392974	1.27633786	1.274565129	1.127441633	1.025141938	1.102806969	1.269434805	1.609293205	0.843931835	1.023872528	1.240189758	2.55E-05	1.57E-05	1.017448029	0.156969897	0.322943893	0.47119591
Sample 183	0	0.862557221	1.171138575	1.209653936	0.778458968	0.657233416	1.151665754	1.15943401	0.843670582	0.677643225	1.085360231	1.068942899	1.064124287	1.126580794	0.534869418	1.239585022	1.040618419	1.136882597	1.444049563	1.283375936	1.204852499	1.217369657	0.833110854	1.283455731	0.823012741	1.240490183	1.476327659	1.18754263	1.160965033	6.37E-06	0.900239452	0.975356413	0.668083359	1.007747187	1.391449441	1.018361204	0.937599594	1.206389119	1.240350027	1.404866656	0.700035044	1.244568396	0.951710402	0.650990903	1.57E-05	0.300183094	0.73796773	0.477432167	0.260045611
Sample 184	0	0.845601896	1.024866517	1.166010889	0.593302192	0.508533188	1.146984084	0.929376582	0.698793438	1.065976461	1.183310917	1.087987123	2.50E-05	0.79882735	0.909887938	1.09190583	0.849650639	0.984284317	1.163933858	1.001445537	0.740278561	0.989429738	0.698013655	1.17240163	0.83381177	1.077971094	1.364094455	1.047427812	1.02270895	0.695449328	0.715057869	0.807851464	0.652776502	0.866841505	0.905230545	1.08901677	0.827568845	1.090732612	1.014007696	1.354637165	0.595479817	1.076922817	1.3639291	2.51E-05	0.235851301	0.614394318	1.13E-05	0.168151793	0.362034735
Sample 185	0	1.042557962	8.49E-07	1.048064593	1.40E-06	0.045226839	0.905788918	0.174367033	1.76E-06	0.61114456	1.053976308	0.856548354	1.17210656	1.238143656	0.690903938	0.772214915	0.488851571	0.70445744	0.732402981	0.790332353	0.765554704	0.614138826	0.572532048	0.958444287	1.042521877	0.922404113	0.911651031	0.926255507	0.87734	0.905151197	0.885816441	0.760184132	0.70103401	0.78583646	0.797961316	0.815730889	0.512267289	0.858174245	1.129095608	4.40E-05	0.653871671	1.10675304	0.977203662	4.384954236	1.313138585	0.573263739	4.163915346	2.115123931	0.975906321
Sample 186	0	0.942886127	0.749340174	1.219864813	0.598096492	0.940328932	1.259485917	1.13363639	1.00E-06	0.847718351	1.046622783	1.070139856	1.115293103	0.908577159	4.98E-05	1.107864382	0.873293595	0.923711049	1.162951578	1.014931508	0.895149607	1.752833174	1.230795555	1.142249316	1.130115541	1.064947589	1.312587093	1.499424574	1.024484415	1.435496437	1.601620003	1.244620485	1.047096137	1.256196918	1.156730795	1.048941939	1.030057314	1.072544929	1.198893261	1.043385415	1.148395936	0.898417279	1.202297639	2.50E-05	0.190753315	0.534913275	1.13E-05	0.160151366	0.274730733
Sample 187	0	1.013897741	1.279322732	1.228381179	0.857468481	0.728719748	0.923722235	1.072930325	0.902412469	1.284927331	1.341287155	1.16852603	0.761629613	0.950858587	1.131670735	1.091870641	0.918016519	1.026553396	1.21776217	0.951537916	0.833827319	0.357940333	0.329374919	1.198289874	0.95453538	1.029948863	1.431166249	1.045373441	1.08430221	6.34E-06	1.69E-05	0.394084166	0.323575969	0.396548202	1.205975364	1.241037284	0.851417805	1.16983062	1.220002866	1.509721454	0.858361164	1.016842459	1.211029259	0.513688986	0.478000445	0.371123324	0.634623298	0.473506687	0.383774594
Sample 188	0	0.923416574	0.698065981	1.196719128	0.645069617	0.578847904	1.055779735	1.086964874	0.833165915	0.478805372	0.966857801	1.146899604	0.750773993	1.019360647	0.710216624	1.323039742	0.998006598	1.091926225	1.368865911	1.300797731	1.178615699	0.655094897	0.403393635	1.241548927	0.838814871	1.20556962	1.420780892	1.630471164	1.053943355	6.34E-06	0.670869508	0.71792341	0.574043192	0.774557209	1.411811129	0.69400153	0.66447854	1.187250376	1.229693751	0.730373817	0.755534784	0.995486056	1.244662369	2.47E-05	0.196317742	0.375991757	0.149337506	0.247076348	0.267109157
Sample 189	0	1.030330102	0.810839856	1.216275643	0.680981745	0.582308979	1.227840958	1.083908948	0.823543341	1.053394806	1.185323433	1.264106705	2.46E-05	0.783470591	0.659896517	1.359711102	1.160328807	1.175292873	1.468756185	1.242871786	1.061498274	0.543684196	0.365143711	1.272568238	0.79950087	1.165044498	1.516300024	1.131212779	1.149361623	0.532677461	1.69E-05	0.428037595	0.370553554	0.47165595	1.883334641	0.925135988	0.763635425	1.247557211	1.208859061	1.276106072	0.864373789	1.078718391	1.35292447	2.45E-05	1.53E-05	0.154666079	1.10E-05	0.095034308	0.141555839
Sample 190	0	0.964883718	0.882320655	1.210300379	0.596606771	0.74141442	1.053905472	1.128785828	9.92E-07	0.898638368	1.002526356	1.082504593	0.962540271	0.987542952	0.614557891	1.149933363	0.899840604	1.029853347	1.066119993	0.981601243	0.927286838	1.282359308	0.776893543	1.188376263	1.101772364	0.986959	1.281604472	1.456383941	0.983190322	1.208518676	1.274679959	1.176181819	0.920585772	1.211344725	1.127839644	0.846410154	0.699667169	1.03328021	1.151289209	1.151519007	0.829478196	1.052110123	1.223975568	0.616973451	0.721599647	0.864719984	0.725696481	0.759600213	0.741520046
Sample 191	0	1.97E-05	0.631102183	1.418921219	0.495064245	0.405020074	1.353617252	1.172036167	0.62407654	0.997378572	0.94253674	1.036399437	2.145520579	1.193001603	1.0231766	0.97387268	0.871767375	0.937053544	1.049766036	0.800437419	0.669923716	2.46898709	2.308301144	1.097097617	1.818850329	0.958004577	1.166258626	1.346223597	0.941982558	1.959344528	2.005038349	1.607066102	1.341172309	1.686403662	1.128254829	1.275929357	1.188351459	1.021813395	1.217858937	0.947708382	1.372730393	2.58E-05	1.239337898	1.302454925	2.3021897	3.61516036	1.475493694	1.90894677	2.655748125
Sample 192	0	0.922654187	0.915945062	1.228703933	0.586848142	0.511802594	1.167316058	1.014766564	0.684474563	1.01560484	1.074017354	1.035835925	0.43956184	0.613914884	0.741920999	1.033232203	0.899496075	1.00283476	1.152501817	0.908718438	0.838776161	3.044117509	2.480976395	1.228393258	1.5040417	1.103228469	1.339004818	1.034580989	1.097112892	1.747401116	1.69888305	1.845815497	1.506001363	1.837455943	1.086513265	1.334861495	1.088700195	1.155648847	1.088258424	1.523962547	1.18809422	1.197743588	1.091507477	2.41E-05	0.469385901	0.972645014	0.226950383	0.354228599	0.593637422
Sample 193	0	0.851892013	0.244790953	1.118613264	0.2922195	0.545402716	1.908650864	0.870912515	9.88E-07	1.308699972	0.760002092	1.041332551	2.42E-05	1.249079303	1.592722923	1.048967534	0.83748729	0.939096204	1.064727386	0.918536871	0.782371752	1.265173627	0.900152099	1.229916687	1.181644731	1.077520681	1.292103728	1.011358113	1.028337053	1.229603905	1.351623457	0.670562055	0.530959018	0.729707649	1.127527317	1.021466679	0.868895323	1.069994281	1.317791427	3.24E-05	0.999643449	2.57E-05	1.236269702	2.39E-05	0.370177559	0.6232096	1.07E-05	0.233768436	0.325095289
Sample 194	0	0.861026142	0.81083145	1.203248344	0.557620128	0.488156654	1.16349942	1.185525413	0.650066862	0.599518665	1.010141271	1.04750517	2.41E-05	0.621450873	0.584131918	1.199439511	0.86545489	1.021761262	1.258802048	1.180162032	1.059446595	1.311631901	0.847581876	1.360275027	0.989694883	1.290030435	1.442956776	1.715931864	1.129533691	0.758061282	0.888608952	0.865238348	0.686645976	0.879495549	1.211294497	1.084811042	0.888074721	1.083159637	1.275287928	0.948591935	1.010527873	1.03796812	1.255560808	2.38E-05	1.49E-05	0.59026759	1.07E-05	0.161712589	0.240365808
Sample 195	0	0.926974601	1.258987061	1.379990481	0.827958844	0.828417778	1.036288298	1.226033294	0.826102842	0.640420025	1.225185345	0.932568153	0.651714316	0.969510575	0.733031295	1.158427575	0.843287151	0.979944719	1.20074349	1.059698786	0.990969991	0.973758117	0.6921173	1.253841872	1.11156163	1.155868681	1.280245921	1.534806696	1.003227738	0.847986087	1.012939375	0.856379559	0.697371326	0.918234531	1.123643269	0.713279132	0.566842367	1.013219681	1.341324323	1.817911294	0.652521536	0.959214586	1.31936606	1.396175649	1.803838678	0.81627948	1.487638228	1.562552066	1.212308895
Sample 196	0	1.503550463	0.020306002	1.036738651	0.03285739	0.086773967	1.238537969	0.098731881	1.72E-06	0.56440338	0.886046651	0.970799074	1.101539839	1.114515151	1.199856876	0.762873329	0.533149433	0.735478696	0.726948918	0.777410999	0.786181679	1.042045786	1.063681581	0.896196247	0.576507585	0.921927777	0.903833179	0.887284367	0.861143177	0.528196689	0.524790475	0.647493729	0.641898866	0.708005681	0.77828652	0.901384886	0.569704598	0.84249899	1.282258353	4.37E-05	0.854544749	1.098146545	0.869706559	1.85E-05	0.163772644	0.584897661	7.47E-06	0.138037355	0.248071799
Sample 197	0	1.038116423	0.843148509	1.266596513	0.504797729	0.536777879	1.381046014	1.211690559	0.615702404	0.788901344	0.959460064	1.188027254	0.657581896	0.796568058	0.614666835	1.123755075	0.860204687	0.942993449	1.161209014	0.948305856	0.914633672	1.247185204	0.845274123	1.243757658	0.880428705	1.103398738	1.25899033	1.499404972	1.007106246	0.749600346	0.826487921	0.933592591	0.72077802	0.96487782	1.336037143	0.899815789	0.686376294	1.039975894	1.362738144	1.327931965	0.677828338	1.031940677	1.191101178	6.901616648	2.615259032	3.165774547	3.282270349	4.432260217	3.321867363
Sample 198	0	0.758306466	0.748440218	1.200609698	0.644933049	0.564586325	1.069590057	1.584272001	0.780318972	0.589252316	0.938815251	1.019114996	2.39E-05	0.635705484	0.814837177	1.168657842	0.838129203	1.025333112	1.258742425	1.118325673	1.033998529	1.883439393	1.165803312	1.346591367	0.729665571	1.281766959	1.314131465	1.633426793	1.044377191	0.845094914	0.939475767	1.495732213	1.140060568	1.475047871	1.092675522	0.568768984	0.479896453	1.037787728	1.196015803	1.069079424	0.545657328	1.020876926	1.11733797	2.34E-05	0.162097691	0.556821587	1.05E-05	0.156786558	0.221662484
Sample 199	0	0.803926135	0.907014233	1.248731477	0.589828848	0.486540931	1.288354961	1.400514503	0.647672006	0.934114067	1.137555108	0.992899306	2.38E-05	0.787772637	1.553377995	0.969558245	0.761142046	0.94079874	1.071350109	0.800440909	0.684953235	0.306423789	0.33757635	1.300252745	0.678768392	1.123491754	1.353788456	1.524188923	1.024979333	0.443821806	0.530771829	0.480735572	0.347746581	0.464988272	0.872819676	1.147451786	1.031674675	1.078986765	1.262669929	1.297297102	1.139628734	0.829943738	1.345901186	2.33E-05	1.46E-05	8.61E-06	1.04E-05	0.080489343	0.124615888
Sample 200	0	0.76852154	0.636614916	1.305696551	0.537395575	0.85891956	1.215367714	1.605306135	9.80E-07	1.021317586	0.900114329	0.87871323	0.68646658	1.704138309	1.217435125	0.967242809	0.731560485	0.853680602	1.021656895	0.825795207	0.764553962	0.65193159	0.351370596	1.327636781	0.645381934	1.186532222	1.372025979	1.559676113	1.021247042	0.426270915	1.66E-05	0.580075731	0.457011473	0.56597976	0.96574011	1.253997935	0.801094779	1.035576155	1.335649618	0.887368513	0.632502622	1.311499147	1.346934534	2.32E-05	1.45E-05	0.156438326	1.03E-05	0.089634798	0.124766585
Sample 201	0	0.873101697	0.536127127	1.263132376	0.527717247	0.739386249	1.500232118	1.191028203	9.78E-07	0.791961996	0.863776939	1.045419759	2.36E-05	1.283896395	0.979746533	1.248462863	0.9456992	1.063757801	1.216586377	1.277132933	1.09987143	2.32E-05	0.361201589	1.341914833	0.69290972	1.260128484	1.391538014	1.569653687	1.081044266	0.313087617	1.66E-05	0.393047868	0.326263551	0.398106236	1.537466964	0.762676904	0.57089009	1.078998156	1.212790303	3.13E-05	0.536160822	1.042535893	1.281496946	2.30E-05	1.45E-05	0.322085137	1.03E-05	0.094975819	0.130174547
Sample 202	0	0.982463332	0.819412699	1.025166315	0.766333437	0.649053773	0.940847856	1.235369067	0.865810155	1.42978179	0.959313472	1.075830887	1.094721322	2.30182999	2.350042122	0.616450144	0.70715611	0.853840674	0.826965353	2.19E-06	0.696129093	2.35E-05	0.448284972	1.048694207	0.725151249	0.912793375	1.11004303	1.277979676	1.014323151	0.490133772	1.65E-05	0.54392526	0.460949226	0.455891259	0.953582224	1.39187982	1.040158862	1.058270838	1.058245169	3.11E-05	1.242325233	1.18493647	1.012121019	0.367176655	0.386771848	0.557796589	0.383629097	0.348587037	0.364696237
Sample 203	0	0.879811828	1.002585352	0.897264905	0.702537858	0.726808912	0.84248256	1.038159098	0.778747699	0.863623159	1.152827544	1.066357489	0.731847953	1.263078642	1.18064417	1.248458109	0.97089044	1.074475701	1.09301685	1.254247607	1.139948465	0.78985284	0.751455603	1.124208332	0.644591388	1.082994435	1.101007032	1.322638764	0.982898125	0.612674163	0.653969164	0.687828892	0.573413145	0.706180374	1.201591275	0.78434996	0.707172033	0.98738919	1.173719112	1.687109807	0.769235351	1.017280561	1.053087479	2.28E-05	0.118345593	0.286752127	1.02E-05	0.192570883	0.265162396
Sample 204	0	0.798295722	1.271388372	0.851504357	0.865884797	0.46034812	1.059375386	0.908701294	0.863519158	0.821815416	1.091437959	1.106293293	0.721665089	0.466298191	4.68E-05	1.05086722	0.881074795	0.980445368	0.963456343	1.000992934	0.893868356	0.459383833	0.370789893	1.124539851	0.659337543	1.004165401	1.049169127	1.294004223	0.968184128	0.666554053	0.699203573	0.853051307	0.684915034	0.791955239	1.289404922	0.787802274	0.637545306	0.952782076	1.097591548	2.178257554	0.601794714	0.987744557	1.006027051	2.27E-05	1.43E-05	1.324710555	1.01E-05	0.221915955	0.238448772
Sample 205	0	1.773656035	0.231687738	1.481531575	0.311880062	0.35887822	1.608614496	1.14E-05	0.718056141	0.467413145	1.428383483	1.371628844	2.13E-05	3.06E-05	2.03168356	1.221623804	0.880970685	1.143759001	1.206142449	1.317724091	1.312034912	0.569322163	0.672111197	1.27970051	0.647762681	1.323063879	1.213649162	1.206647741	1.13247185	0.326614353	0.387290235	0.29013836	0.302148318	0.354517252	1.573578863	0.796517374	0.715731798	1.26983477	1.180205482	5.45E-05	1.258944202	1.326721667	1.155762597	1.72E-05	0.169977901	0.614123009	0.085514942	0.121856038	0.165383385
Sample 206	0	1.065083908	8.06E-07	1.208954892	1.33E-06	1.17E-06	0.908501938	3.81E-06	0.037855295	0.402541833	0.654608246	0.939406136	1.265735238	2.237953225	3.009255748	0.671764206	0.781466207	0.904396684	0.724084644	0.777946251	0.84592045	8.150858843	7.402974131	0.86731806	1.877572554	0.881633131	0.775209211	0.890487865	0.910404999	1.813734482	1.962321038	1.621875437	2.315688196	2.22282215	0.62447725	9.61E-06	1.90705265	0.862799157	0.80220748	4.34E-05	2.951681829	1.750709989	1.281087227	6.331196149	6.284696625	6.416906652	5.117038886	5.642989789	6.733666262
Sample 207	0	0.814984289	0.979954784	0.824444842	0.676669206	0.692740291	1.424314185	0.955610039	0.714405733	0.845559428	1.108918069	1.048278294	0.99296416	0.951293551	0.652350939	1.058701537	0.944419542	1.042818586	0.950577502	0.89039411	0.886212018	1.747047152	1.928013305	1.099392897	0.790295589	1.046750718	1.063866151	1.302711045	1.053583498	0.897754545	0.902816606	1.2104585	1.139885418	1.207227259	1.082237933	1.141659868	1.023589334	1.056366871	1.060975506	1.802956373	1.22085514	1.192135873	0.957502505	2.24E-05	1.42E-05	0.832637982	1.00E-05	0.128496898	0.263987358
Sample 208	0	0.893884269	0.812838094	0.754896519	0.586073114	0.620987012	1.645311928	0.93720104	0.689878247	0.551962779	1.290660853	1.353223299	2.33E-05	1.393352448	1.414543929	0.864271753	0.938995362	1.019114356	0.99106494	0.881527808	0.973519171	0.264523532	0.202863971	1.286987008	0.802123256	1.460064291	1.340015902	1.575381381	1.196837201	0.452034946	0.492728733	5.11E-06	0.362899898	0.310969064	1.136512687	0.44997745	0.418276225	1.174587521	1.068729438	1.660953031	0.376741392	1.061897765	1.118799819	0.320835348	1.014676935	1.015385703	0.470295135	1.046481563	1.277267785
Sample 209	0	0.953603001	0.726092816	0.735026823	0.731199504	0.63421591	1.555427048	0.85272333	0.773817822	0.968100752	1.021870977	1.109543862	0.686230553	0.770547667	4.60E-05	1.105348316	0.975789786	1.035777622	1.065261614	0.950323458	4.41E-06	0.691563738	0.550525224	1.1926227	0.863385474	1.256105014	1.183761811	1.401465102	1.089836162	0.816682549	0.837848402	0.920073993	0.823024583	0.841056414	1.021122464	0.979887883	0.863908257	1.082315478	1.037336092	0.748965431	0.592718225	0.987059677	1.097296378	2.22E-05	1.40E-05	0.311865218	0.11067218	0.161900772	0.275253901
Sample 210	0	0.862042902	0.668035535	0.787457193	0.699396938	0.63725075	1.484435008	1.000773616	0.746470739	0.764833598	0.871661224	0.978632432	0.678730621	1.116508107	4.59E-05	1.055881152	0.857116216	0.97735393	0.98671874	0.881518722	4.42E-06	0.972002751	0.755791318	1.114950382	1.008343811	1.140391448	1.063930803	1.314496343	0.998176809	1.175698911	1.165556206	1.237964494	1.085890557	1.207454208	1.168577625	0.93155583	0.87777332	0.918221404	1.090389663	0.773710503	0.799407461	1.048265096	0.914401024	2.20E-05	0.236844734	0.32017995	0.149877537	0.263185153	0.357102075
Sample 211	0	0.884217408	0.853300077	0.792703671	0.681273192	0.733139471	1.565436844	0.826517917	0.699709476	1.481750555	1.039653136	1.044311542	1.018492099	0.741995948	1.132506813	0.827475293	0.732488087	0.836710238	0.84429972	0.770539016	0.749918805	2.60E-05	0.196561405	1.062566653	0.511187722	1.02752213	1.082012776	1.279821009	1.057998227	0.270242731	1.63E-05	0.287571236	0.274298301	0.25682438	0.918546045	1.014838656	0.773007179	1.032384083	1.033908592	1.182242927	0.849484625	0.907115062	0.928835867	2.19E-05	1.39E-05	0.344605875	9.75E-06	0.14428466	0.143285267
Sample 212	0	0.940762864	0.80959298	0.791033069	0.678653411	0.724478323	1.340490658	0.998037244	0.785485067	1.183860791	1.009367269	1.083349258	0.879039767	1.153798962	0.830139837	0.691454862	0.663675661	0.789777519	0.782170287	0.578215112	0.826478092	0.620756024	0.705540681	0.989549733	1.460417036	0.948675555	0.957996336	0.707997789	0.95234565	1.09801071	1.092295891	0.918348892	0.908763138	0.883088031	0.846269564	1.459939885	1.390497976	0.936713166	1.082230797	1.627981603	1.229984482	0.992097263	0.922132234	3.803537221	2.459195649	0.91187509	4.252645189	2.689220381	2.858106226
Sample 213	0	0.860563361	1.113647596	0.843619204	0.851581579	0.750310656	1.17892649	1.003012125	0.853253276	1.081745255	0.990570798	1.082265537	2.31E-05	1.360592897	0.972413095	0.771211391	0.760149142	0.828309532	0.801221495	0.870446082	0.787551164	0.310149997	0.338525979	1.010479998	2.50E-05	0.94612237	0.974233765	1.140109905	0.915248344	0.457271583	0.477946899	0.565773453	0.482262484	0.482568912	0.992338893	1.193951847	0.885477505	0.880186562	1.107872202	1.496349849	0.698969687	0.965626517	1.012151564	0.71864583	0.239107001	0.298699326	0.394450919	0.346372907	0.429768153
Sample 214	1	0.816131585	1.11618327	0.812159167	0.836607783	0.716106473	0.751107014	0.867913517	0.777912989	0.917403007	1.113140084	1.032156167	1.104425713	1.264687306	0.474109669	0.486863848	0.659484318	0.797320338	0.700875819	0.521903114	0.584560032	1.327710394	2.408329312	0.787793422	3.02865732	0.80271815	0.709974669	1.024938021	0.882370423	2.894358184	3.048086173	2.069749445	2.648550335	2.433842279	0.936086834	1.144124869	0.880279894	0.900055287	0.98485902	2.088587664	1.187887581	1.314977905	1.088673286	0.345957866	1.000798558	2.605916865	0.702512445	1.310283939	1.798125242
Sample 215	0	0.820838985	0.759424099	0.826812687	0.557567199	0.51378377	1.443747124	0.911664082	0.607467022	1.157490505	1.06203031	1.054768828	1.488672988	1.634476483	1.56661276	0.552547342	0.702070102	0.816049821	0.738272354	0.590355017	0.64570444	0.552618725	0.889802873	0.876840231	0.695893824	0.793247629	0.845934099	1.092079741	0.92834151	0.907493264	0.933930426	1.245608289	1.210766812	1.135156904	0.688267298	1.667147503	1.477840132	0.936679875	5.02E-06	1.172497736	1.00095988	1.200984008	0.920044939	0.639400363	0.627256096	0.796447725	0.523134301	0.560190473	1.029185198
Sample 216	0	0.830747273	0.761606492	0.815127277	0.590200193	0.496883812	1.450351445	0.990698716	0.601826457	0.990689445	1.012325457	1.112983515	2.29E-05	1.38374298	1.145802073	0.911734634	0.766469329	0.901455647	0.862228985	2.34E-06	1.199646805	0.816587026	1.026183242	0.994998876	1.469891987	0.970365154	0.955826071	1.199233366	1.003178446	1.213998892	1.204552539	0.806146303	0.793136392	0.792605225	0.869343259	0.915998094	0.764006743	1.023397381	0.98666132	1.185321923	1.146016758	1.410511611	1.005961916	0.759804438	1.50193519	1.795162132	1.08982158	1.513154201	1.654174682
Sample 217	0	1.17510441	0.156505837	0.941977832	0.094855565	0.166171486	0.953225546	0.370886442	1.64E-06	0.672311122	0.920902564	0.806304822	2.41E-05	0.974787348	1.191209316	0.747053598	0.495137844	0.700947966	0.698104495	0.738227162	0.734546515	0.914645394	0.882883589	0.94908644	0.714336043	0.888642051	0.924330537	0.883135138	0.8782026	0.92866033	0.9183081	0.945323826	0.852151926	0.912804295	0.70396325	0.88727775	0.573117407	0.821013993	1.046455366	4.31E-05	1.0586245	0.913235339	0.961734342	1.86E-05	0.109626355	0.244287869	0.088357757	0.123197205	0.130150508
Sample 218	0	0.729583554	0.523182327	0.862406177	0.501553552	0.55513369	1.454686322	0.914730723	0.646298072	0.948647127	0.849901783	0.894913011	1.262185624	1.196321234	1.450299109	0.877227869	0.629390972	0.798233973	0.784477665	0.697691023	0.738174219	0.278993686	0.39009843	0.882074842	0.451476862	0.813476509	0.844809937	1.015063184	0.802104355	0.24039042	1.62E-05	0.259562064	0.252015364	0.235038109	0.924515002	1.10310408	0.815647336	0.928293477	0.992123989	0.615293449	0.926853225	0.991235791	0.896426922	2.08E-05	0.127869066	8.05E-06	9.26E-06	0.156575029	0.277778642
Sample 219	0	0.818127027	0.445090004	0.873544609	0.508317108	0.818519338	1.557843636	0.935924353	9.67E-07	0.527468115	0.826013553	1.053280304	2.28E-05	1.080742428	1.224442439	1.087963497	0.746592935	0.919512168	0.934952643	1.324638121	1.236841386	0.515755637	0.415322521	1.1107367	0.662213582	1.126841397	1.050956397	1.19517788	0.912789529	0.387469724	1.62E-05	0.331036632	0.312148716	0.358988074	0.968732463	0.73741256	0.558378641	0.983823148	1.062018307	0.542620338	0.674595205	1.117655683	1.069946426	2.06E-05	0.373450362	0.779680904	0.316484093	0.427175891	0.545484277
Sample 220	0	0.867093443	0.627883024	0.949493944	0.533594931	0.581193815	1.545116816	1.00728426	0.614748707	1.054950477	0.901652728	1.09535409	1.210831267	1.433708516	1.218375411	0.644001653	0.639854477	0.82298081	0.796434284	0.721653816	0.765878842	0.849584212	0.940269032	0.975639378	0.79938673	0.943870361	0.922406771	1.11544741	0.890727579	0.792097327	0.810616231	0.979911059	0.900468033	0.894249347	0.734960591	1.639049536	1.365134988	0.890830215	0.927945614	1.139763464	1.173200753	1.006015273	0.763616212	2.04E-05	0.235216157	0.590900188	0.160751195	0.266080029	0.325212672
Sample 221	0	0.834923204	0.964636499	0.912569029	0.835870147	0.742016791	1.305732083	0.892207655	0.856850222	1.023696175	1.100586458	1.136842941	1.287883454	1.215148016	0.497081092	0.805263255	0.800852469	0.923663055	0.8701691	0.92239635	0.951127004	1.415631568	1.05210322	1.123967596	0.840498632	1.16755997	1.112768934	1.310780926	1.063406088	0.849565516	0.820626765	1.081447634	1.007716442	0.914360875	0.851545739	1.441778447	1.09421487	1.053888172	0.998858972	1.422347433	0.980853066	1.018931411	1.036982419	2.02E-05	0.231779923	0.76533875	0.264091402	0.330710997	0.430378044
Sample 222	0	0.807409074	0.928945985	0.918904491	0.717991482	0.662533069	1.253015002	0.949534492	0.756001202	0.967008094	0.903874384	0.93686622	0.960489854	1.327215235	1.210823028	0.633217334	0.616316755	0.784962055	0.751738482	0.209912761	0.743342584	0.629932301	0.809630437	0.935808632	1.02416764	0.901048203	0.892885432	1.07424049	0.871662502	0.891559733	0.882165165	0.753974256	0.674521754	0.648874668	0.711652292	1.372982519	1.166788976	0.866907315	1.010392369	1.49651232	1.384320187	0.984662598	0.936756571	0.71111043	0.996303356	1.369044648	0.992463617	1.161686927	1.191027203
Sample 223	0	0.849854568	0.834732793	0.915033552	0.652771709	0.563431315	1.490341824	0.80929435	0.71444448	0.916297089	0.92634898	1.058990473	0.97718995	1.627761212	1.03524176	0.612503731	0.737359065	0.865878824	0.804971206	0.652567304	0.677239938	1.001258522	1.461271355	0.863728899	1.610632176	0.888797258	0.829195342	1.074751284	0.928645543	1.634860164	1.667390881	1.719573633	1.866135396	1.761708605	0.753169296	1.25599097	1.45E-05	0.943029454	0.954934436	1.213980352	0.888360146	1.014179931	0.981570794	0.788415359	1.386760848	1.889260207	1.218564542	1.791323183	1.878505223
Sample 224	0	1.121552473	0.671550485	0.880324778	0.512750187	0.54712516	1.336216018	1.009475684	0.638724712	1.074425948	1.009819105	1.022340653	2.27E-05	1.435929698	0.730933031	1.087975109	0.805032213	0.924668249	0.935242283	1.077132612	1.062478729	0.699250668	0.492139998	1.128347801	0.611665196	1.217139729	1.093169401	1.240264977	0.985638822	0.495470805	0.507691358	0.428895263	0.379476157	0.387674788	0.941239864	0.888608459	0.62973856	0.862792406	1.101605573	1.010256857	0.760877573	1.055575335	0.930894442	1.98E-05	1.27E-05	0.197291776	0.107278687	0.125248588	0.135150351
Sample 225	0	1.05983891	0.452435682	0.990097306	0.438922318	0.480897643	1.306705007	0.997010818	0.604962238	0.958662521	0.857682304	1.194232691	1.484196789	1.048123082	4.42E-05	1.147361465	0.843018697	0.921738941	1.065546128	1.116850663	1.19641416	1.547622107	0.509691694	1.189846683	1.267877087	1.337231708	1.148552011	0.818944642	1.035605547	0.978992589	0.956429524	0.739333819	0.676503438	0.803737563	0.970162936	0.924996977	0.810114549	0.912504616	1.036425906	0.602255535	0.886934456	0.985980928	1.007578892	0.472433201	0.483977476	0.467835894	0.586766506	0.640961647	0.662230578
Sample 226	0	0.885818535	0.561574772	0.900068147	0.679008932	0.786885729	1.617165467	0.898468942	0.840702199	0.759613583	1.015954379	1.098439436	1.096425644	1.3575287	1.061870461	0.86478682	0.916943418	1.005037541	0.963159032	0.955523591	1.009578262	0.73025078	0.55750974	1.117756074	0.516073037	1.202691936	1.181429636	1.343582512	1.119371244	0.550157761	0.531201844	0.651768358	0.587012514	0.604514345	0.780393065	0.877823896	0.710862917	1.211447416	1.069493524	0.558144085	0.896327569	1.107798306	1.014872527	1.95E-05	1.25E-05	0.539751041	0.122040315	0.156823442	0.238217097
Sample 227	0	0.779181513	0.670406751	0.884158466	0.542032649	0.496821697	1.22378906	1.004478973	0.680625142	0.650160461	0.899135894	0.846377493	2.26E-05	1.134890829	0.855996129	1.139352324	0.730200883	0.962351308	1.032363475	1.010063493	1.170967656	1.157904958	0.766946588	1.081826799	0.529515051	1.062656798	1.007977704	1.129182143	0.846641648	0.342064095	0.415246088	0.300560508	0.264064208	0.308124707	1.066109762	0.876974924	0.56119158	0.868440694	1.026006401	0.865502624	0.907128015	0.934304326	0.85169552	1.94E-05	1.25E-05	0.53985787	8.64E-06	0.101475549	0.228476319
Sample 228	0	1.10787562	0.012260092	1.119880782	1.28E-06	1.12E-06	1.011218857	0.14280579	0.037128271	0.505446775	1.285141924	0.873326325	2.42E-05	0.420540761	0.489294189	0.788063153	0.49420092	0.756978368	0.783119763	0.829480389	0.843450007	0.417464047	0.450835858	0.963311098	0.500751533	1.019834392	0.948806487	1.018750581	0.948565595	0.488720719	0.55137615	0.370827142	0.381999984	0.428351733	0.825566154	0.603835477	0.361054247	0.877575486	1.113772179	4.29E-05	0.62072658	1.004490223	0.991509597	1.87E-05	0.150523069	0.329034581	0.137352379	0.150581842	0.1500869
Sample 229	0	0.789425297	0.682252583	0.914065872	0.524961328	0.486055394	1.398351362	1.002007454	0.59797485	0.740011967	0.889451838	0.987890415	1.067873437	0.89773821	4.39E-05	1.061198442	0.791791404	0.946818418	0.929237098	2.46E-06	1.023786619	2.867327619	2.399882941	0.974543503	1.079413092	0.992125195	0.890818226	1.083074388	0.879852749	1.248240284	1.313391358	1.201767078	1.278368955	1.263102005	0.875094539	0.959965644	0.829118173	0.835402372	1.050480496	0.975915696	1.14961595	1.487917013	1.062083746	1.93E-05	0.169497653	1.194875538	8.60E-06	0.198866667	0.378458498
Sample 230	0	1.01850222	0.662787258	0.922851679	0.545297874	0.389807577	1.394005171	0.911934938	0.64351218	0.889991969	0.848804656	1.111450763	0.690086976	1.126382177	4.38E-05	1.110464743	0.764303294	0.912098324	0.967974726	1.319657357	4.73E-06	1.405890893	0.864986438	1.181010027	0.775463514	1.340432887	1.140295254	1.29218955	0.98121302	0.968801923	1.014297428	0.915446376	0.80767682	0.882389566	1.13360024	0.800733852	0.784446284	0.967145108	1.176322171	1.03419606	0.509278172	1.003001915	1.066907738	1.92E-05	1.24E-05	0.226792689	8.56E-06	0.10005013	0.124997093
Sample 231	0	0.771481562	0.691658883	0.94548665	0.544932743	0.561095929	0.745715663	1.073618835	0.635948048	0.759341557	0.901418637	0.96092578	2.25E-05	1.332883917	1.039803595	1.130139067	0.765092162	0.92306371	0.924875513	1.32221409	1.038171075	0.430233928	0.367085568	1.089656651	0.513651839	1.102475829	1.017936405	1.158183404	0.916113773	0.303877879	1.61E-05	0.355809948	0.310670172	0.340377184	0.994793724	0.808769575	0.583408228	0.904473367	1.028297952	0.972196376	0.770496611	1.01135873	1.072460013	1.91E-05	1.23E-05	0.329571594	8.51E-06	0.133952457	0.165054337
Sample 232	0	0.843001006	0.755991379	0.947755246	0.643441673	0.735750014	0.871716791	0.949803877	0.730060267	0.500674446	0.882845453	1.015247895	2.24E-05	1.47192473	1.012516483	1.165063589	0.764065232	0.902158035	1.024529835	1.275354177	1.136136677	0.944601479	0.613567459	0.899503245	0.486980828	1.151326923	0.995947006	1.14757718	0.892908653	0.484851558	1.60E-05	0.62685534	0.552876018	0.643066847	0.749849245	0.603155824	0.725877078	0.918900892	1.087968921	0.875448143	0.54388307	1.061659391	0.974239473	1.91E-05	1.23E-05	0.196131027	8.48E-06	0.088916994	0.133114548
Sample 233	0	1.01373077	0.568083208	0.956841971	0.495675417	0.772185349	1.865198003	0.845884731	9.63E-07	0.968335663	0.850456064	0.942158432	1.182882819	0.469477574	1.318372508	0.587922475	0.577830134	0.745167136	0.675599298	0.679467694	0.628183915	0.795602373	1.067837972	0.855889917	0.724662667	0.85173327	0.810006692	0.980191293	0.813478625	0.759984307	0.720581932	1.001722202	1.034963918	1.011327986	0.830867202	1.325168545	1.03142395	0.880822771	1.014712165	0.705922005	1.233550156	1.195201885	1.082687333	0.367666925	0.830406999	1.682772483	0.508478781	0.862658481	0.987348034
Sample 234	0	0.834927546	0.406543862	1.082708484	0.447279703	0.534648798	1.670634776	1.117932544	0.574979764	1.070367191	0.760690388	0.971486635	0.61531945	1.212037226	0.766337557	0.807398721	0.674866975	0.818289664	0.794330804	0.940539019	0.791599962	0.942768389	0.952306441	0.917121677	0.750445459	0.898704179	0.869057519	1.034590892	0.837840404	0.857866453	0.838785965	0.921170758	0.846289787	0.913513152	0.872586376	1.283390794	0.926002369	0.842745005	1.047809913	0.417841611	5.25E-06	1.007817548	1.030294207	1.90E-05	0.248667372	0.984668716	8.43E-06	0.309477002	0.37107029
Sample 235	0	1.138233317	0.423769901	0.988519592	0.541245298	0.311913103	1.478079441	1.047251694	0.789094534	0.952698368	0.811157723	1.101168813	1.011612892	1.093298554	0.787134992	0.869051577	0.791567486	0.838264311	0.844886222	0.860533507	0.87560438	0.909491961	0.856506521	0.976738187	0.743484202	1.00213977	0.93579908	1.115880338	0.941989419	1.006612239	1.01958052	1.399608358	1.351483732	1.304361182	0.875817017	1.156680569	0.905769258	0.961740877	1.075298282	0.404119428	0.924518774	0.899860736	0.964319074	0.277428488	0.280718311	0.320497645	0.336071043	0.27879636	0.264534362
Sample 236	0	0.767437819	0.549233915	0.986676775	0.541023443	0.826492713	1.423385504	1.000271503	9.61E-07	0.769385878	0.71895971	0.758624622	1.191727174	1.180496254	0.984286245	0.454748857	0.51153676	0.725709586	0.672425577	0.522698137	0.545948118	1.245361677	1.836069474	0.820692474	0.970821594	0.79065618	0.708803913	0.926275506	0.8225808	1.408313135	1.459718721	1.86059692	1.965414701	1.844193966	0.914826598	1.516662998	1.423951546	0.894530438	1.056462287	0.694172773	1.598203813	0.886192105	0.896688219	1.89E-05	0.361617084	1.409346619	0.19600465	0.372476403	0.736876902
Sample 237	0	0.853409346	0.700566165	0.949573532	0.644782499	0.586620136	1.284450584	0.849272935	0.690253601	1.231017429	0.874861878	0.958845877	0.998527753	0.333852935	1.221696594	0.706355757	0.664568806	0.806634037	0.757135175	0.74571684	0.908989677	1.037676688	1.044704631	0.944859422	0.787030733	0.924134513	0.864367311	1.022559125	0.909253054	1.014195669	1.013124283	0.966044788	0.89670791	0.912191961	0.7898805	1.399568049	1.036604257	0.901989861	1.193477091	0.712583574	1.138230968	1.093148463	0.8644586	1.88E-05	0.250728299	0.995927085	0.255783558	0.370618373	0.514945382
Sample 238	0	1.09243929	7.50E-07	1.08695705	1.25E-06	1.10E-06	1.074095387	3.62E-06	0.039419305	0.694166947	0.99730813	0.855443091	1.512506711	1.482293975	3.37E-05	0.835439872	0.655505442	0.794173633	0.753600574	0.84155248	0.807136708	1.660668661	1.3808482	1.04291198	1.588028953	1.033364326	0.966287058	1.016923712	1.025269545	1.604160416	1.604063482	1.668638696	1.754934066	1.703988821	0.831624547	1.39517283	1.605455797	1.05498395	1.069192168	4.26E-05	0.782748267	0.986480326	1.128729431	0.443751619	0.46264801	0.686090533	0.59126021	0.575384158	0.439846799
Sample 239	0	0.99651909	0.634431087	0.984696098	0.555194968	0.514610676	1.454336465	1.086339142	0.677535102	0.880672773	0.933102602	1.037348135	0.412626885	1.318356273	1.038971874	1.112581251	0.957177269	0.971658218	1.042761916	1.305207303	1.300790228	2.805489668	2.841411453	0.998945321	1.106008214	1.102862058	0.988049156	1.162894828	1.042263472	1.264366146	1.158569139	1.487741103	1.546724309	1.554387364	0.931199882	0.887022412	0.773178332	1.080717251	1.020299131	0.927588217	1.160103501	1.065969697	0.984885188	1.88E-05	0.700818835	1.884446715	0.179802742	0.343765146	0.725568454
Sample 240	0	0.725878604	0.505226648	1.086208266	0.454018943	0.503006426	1.563685841	0.884236478	0.635476223	0.85615784	0.82688369	1.050186296	1.113876566	1.073162962	4.32E-05	0.423704579	0.51505496	0.679185742	0.6201397	0.522446162	0.629688186	0.531809891	0.699243108	0.90967589	1.115405094	0.898998755	0.823927937	1.003666238	0.910162275	1.278421101	1.307503044	1.393384389	1.37578022	1.305540462	0.689599451	1.626996495	1.080365067	0.836747415	0.96797811	0.795512249	1.262258221	0.964331897	0.99793708	0.309463851	0.620053961	1.012268085	0.461342286	0.754913878	1.155932303
Sample 241	0	0.74427664	0.175351094	0.924400247	0.190073603	0.355029086	8.784517378	0.894541259	9.58E-07	1.021094301	0.705945638	1.082027468	0.442782385	1.060991197	0.969866717	0.650295906	0.619729973	0.792512173	0.718521691	0.772173509	0.71031867	1.135463358	0.638797234	1.007000619	0.784854623	1.072447605	0.942126269	1.094716335	0.953442508	1.119282412	1.113327529	1.897389688	1.924502283	1.848406286	0.817785438	1.560738808	0.945830011	0.851065813	1.098035557	2.69E-05	0.826871322	0.975979709	1.051300795	1.87E-05	1.20E-05	0.355185246	8.29E-06	0.107951257	0.202480575
Sample 242	1	0.801898138	0.612474772	0.898339625	0.615721363	0.551294849	9.66E-06	0.816801313	0.668503723	0.879765039	0.942870779	1.081688459	2.013329339	1.451059708	1.447924837	0.625896838	0.709049789	0.822213204	0.763089425	0.73784088	0.707366561	0.619839186	0.786321273	1.0365733	0.452184318	1.112953701	1.021856204	1.165318662	1.064183061	0.647194029	0.615471184	1.329137414	1.261016816	1.195111712	0.87691115	1.192661224	0.990246538	1.012785922	0.97060288	1.005936906	0.745514428	1.137984259	1.033321205	1.86E-05	1.20E-05	0.38582684	8.26E-06	0.11027773	0.171405497
Sample 243	0	0.701383697	0.454699031	0.911553545	0.414201905	0.477701239	0.978751693	1.005046571	0.559194088	0.590378999	0.824406321	0.932700375	1.683503021	0.870580314	0.600408099	0.641311698	0.588286562	0.733069676	0.697818574	0.678847886	0.693244525	0.881124284	0.887544927	0.994692279	0.783873419	0.991493017	0.908698396	1.039236458	0.929670111	0.896903198	0.889456117	1.094188691	1.01848321	1.007862446	0.737678614	1.247778524	0.938522045	0.892649555	1.063907682	0.702315633	0.761081272	1.02200643	0.993283849	1.86E-05	0.249153173	0.675698288	0.253493217	0.309105247	0.468017871
Sample 244	0	0.647501474	0.413491655	0.885725561	0.520814822	0.817468813	0.998984995	0.786161828	9.57E-07	0.547099201	0.764550666	1.012343866	0.99957315	1.243707009	0.905485128	1.186161895	0.840916183	1.006168629	1.054793953	1.564138639	1.543834152	1.368317908	0.794018259	1.22157431	0.502052398	1.299277185	1.160842761	1.255546025	1.054102306	0.501259153	0.521030922	0.954542128	0.869932118	0.828522981	0.890603939	0.92469786	0.896029746	0.921274543	1.114810525	0.556014151	0.968949255	1.119646512	1.145018247	1.85E-05	1.19E-05	7.65E-06	0.144685849	0.221715884	0.380302985
Sample 245	0	0.819019277	0.333330136	0.963558089	0.487490888	0.880243903	1.902966745	0.871971041	9.56E-07	0.694325209	0.824597106	1.084115796	0.947390086	1.143911721	0.883936128	1.146732011	0.860778457	0.976393085	1.079088995	1.423243275	1.466007377	1.417761683	0.825833903	1.266426228	0.728520792	1.450228656	1.228762284	1.326391817	1.140279024	0.86942398	0.892700576	1.300526743	1.165817174	1.052482014	1.083608346	1.291825743	1.079079961	1.004511983	1.007141503	0.397040491	0.77584364	0.908709574	0.996926703	0.315861429	0.543789105	0.601845072	0.371831577	0.682659626	0.665267544
Sample 246	0	0.785651897	0.290000856	1.000600649	0.388728821	0.712035412	2.012591608	0.772179645	9.56E-07	0.787451316	0.795428468	1.023479031	0.587269888	0.417441561	0.878389355	1.090308667	0.753206552	0.958426787	0.946590783	1.331051927	1.356115065	1.179481714	0.965631842	1.08165077	0.898102761	1.074736724	1.018673713	1.155625977	1.023237883	1.046816186	1.104285338	1.245276548	1.140775841	1.11563887	0.925256541	0.886529603	0.698296351	1.038782382	0.961446316	2.65E-05	0.666938685	1.035667039	0.973018744	0.204809594	0.533741258	0.786647912	0.375872657	0.629610544	0.834164693
Sample 247	0	0.876021417	0.717157496	0.933851239	0.780336167	0.79999158	1.395654848	0.847248581	0.948573286	0.62442264	1.011849434	1.083774826	2.23E-05	3.94E-05	0.614048967	1.178495898	0.884180473	0.993221231	0.982447808	1.007051114	1.030860833	0.671442855	0.428890231	1.166735142	0.459895876	1.229689162	1.153594418	1.231921294	1.085739666	0.449745194	0.457351212	0.578337849	3.44E-06	0.542643717	1.09087127	1.02043735	0.871815114	1.051445594	0.807849757	0.532851576	0.788117608	1.084984455	0.969176137	1.84E-05	1.18E-05	0.479199128	0.287929286	0.418472892	0.549041732
Sample 248	1	0.739106611	0.879526646	0.928722411	0.789794906	0.757394221	1.059135451	0.949896408	0.902415392	0.776900061	0.911516117	0.919677264	1.39091871	1.038862554	4.27E-05	0.668662	0.679147261	0.863134417	0.834916087	0.759772033	0.774950302	0.994429727	0.734178532	1.052069038	0.858842321	1.004261811	0.956122719	1.081800002	0.937307659	0.896269259	0.929150339	1.426837164	1.30583076	1.340668592	0.954374516	1.390165126	1.224672028	0.880979248	1.001125202	0.960344172	0.824956001	1.131582844	0.930436679	0.260708105	1.18E-05	7.61E-06	0.150978633	0.151724583	0.223852598
Sample 249	0	1.015167125	7.34E-07	0.983096684	1.22E-06	1.07E-06	1.501887565	0.170449364	0.046107264	0.634423658	0.961552355	0.708474557	2.12129838	0.949708812	0.658845716	0.819106269	0.560811901	0.751981202	0.762274079	0.795210952	0.717347431	0.57448805	0.525866228	1.011384932	1.312885108	1.009925657	0.979493499	1.001709518	0.981146932	1.121408769	1.055798452	0.901044944	0.871806672	0.847974243	0.719267889	1.039812636	1.40860437	0.861222349	1.247292238	4.23E-05	0.944374919	1.021340878	1.066263368	1.028454687	1.174753487	1.434229361	1.496809405	1.864252981	1.660519484
Sample 250	0	0.771091412	0.492544991	0.860898516	0.475680359	0.747466651	0.708808373	0.969970262	9.55E-07	0.748415849	0.765784895	1.034518008	0.904959373	3.94E-05	4.27E-05	1.078322305	0.787838749	0.948283238	0.892850041	0.954176383	1.013589379	2.135059251	1.619214529	1.083859579	0.623051586	1.078244388	0.960738301	0.664447813	0.936770505	0.661080883	0.645608287	1.008728212	0.894829358	0.927321202	1.001469003	0.981815499	0.737872971	0.891826178	1.104273354	0.630684321	0.767837238	0.999849923	1.026154961	1.83E-05	0.243437284	1.164491556	8.12E-06	0.158248417	0.373266568
Sample 251	0	0.666916533	0.504174077	0.936804188	0.452085855	0.642420898	1.64278858	0.907648469	9.54E-07	0.816039133	0.808172632	0.988680164	2.23E-05	1.082137481	0.869725672	0.472926989	0.524807465	0.714343148	0.670811238	0.466798778	0.562421157	3.52E-05	0.898901509	0.857905932	0.712110819	0.8480407	0.773792973	0.918115225	0.888097621	1.004905157	0.938074328	1.614069254	1.648065145	1.524047036	2.17E-06	1.208056919	0.846381639	0.841594729	1.013263615	0.726691329	0.952625079	0.940314849	0.940477999	1.83E-05	0.428528097	0.779037062	0.163381895	0.364308024	0.553129456
Sample 252	0	0.606613477	0.54810129	0.864309842	0.549451275	0.531308002	0.698476104	0.900537227	0.632126964	0.488477038	0.754417963	0.92855846	0.644514049	1.231820932	1.38424775	1.277796405	0.760512209	1.01468653	1.134182332	1.802417915	5.10E-06	2.435216465	1.051904888	1.245383516	0.975310448	1.314879517	1.074537388	1.171643834	0.991760763	0.629537935	0.663114717	4.91E-06	0.519211255	0.583809311	1.007304775	0.534374919	0.691136746	0.871230125	1.037993689	0.718489672	0.654864121	1.144049054	1.180877206	1.83E-05	0.280395818	0.58765547	0.235519238	0.301125458	0.317672244
Sample 253	0	0.667127049	0.492983302	0.87608274	0.452606712	0.727834637	1.571216658	0.76911666	9.53E-07	0.568200698	0.806973034	0.971254422	2.23E-05	1.246402247	1.077063439	1.101914544	0.758711909	0.919081842	0.986896981	0.996840723	1.183238236	1.106161234	0.853249047	1.103106629	1.046558815	1.066265292	1.027096815	1.119700855	1.040710693	0.832783881	0.874188889	0.785285614	0.747453923	0.749314664	1.091349299	0.685125565	0.649162358	0.858229461	1.066586738	0.655152566	0.772164023	1.154180967	1.052611114	0.403770143	0.950423972	1.138353979	0.63538108	0.972155058	1.099939043
Sample 254	0	0.820873362	0.483895297	1.049970501	0.474077496	0.734382839	1.33932621	0.842244395	9.53E-07	0.913062838	0.879338654	1.070272912	0.489765393	0.778049245	0.808759658	0.972836063	0.703915985	0.858332505	0.841119146	1.160581447	0.856526737	0.794358969	0.573677887	1.161873727	0.857141994	1.17038179	1.103268557	1.184135301	1.107617977	0.81450017	0.763823084	0.773802644	0.679026289	0.725424012	1.242721245	1.090149546	1.001149368	0.907770358	1.007012698	0.722484264	1.093800831	1.038372389	1.009762628	1.82E-05	0.188675661	0.411716335	0.125186233	0.242700174	0.317029949
Sample 255	0	0.76138134	0.142615712	0.836184328	0.168095863	0.312295589	8.135727519	0.656712145	9.52E-07	0.654994048	0.746696163	1.044656335	0.533848444	0.606570722	4.24E-05	0.865031887	0.63084553	0.798719847	0.793832563	0.743478142	0.804339774	2.072063613	1.627388819	1.031608087	0.532431767	1.045371366	0.880582303	0.946869054	0.854049488	0.797859139	0.795643246	1.619601432	1.507663921	1.493784245	0.92478222	0.914110024	0.73261622	0.714977066	0.968551758	2.58E-05	0.637466654	0.725150572	0.939154189	1.81E-05	1.16E-05	0.621410057	8.01E-06	0.068287844	0.148103548
Sample 256	0	0.794013751	0.022596032	0.737584513	0.076147768	0.149869463	2.791083243	0.630610975	9.52E-07	1.08432413	0.688730529	0.900463424	1.313645263	1.081919535	1.183844256	0.565193956	0.501178363	0.717571972	0.673232699	0.61277214	0.793672867	0.561177928	0.691641782	0.875694668	0.420356699	0.777647552	0.730283995	0.797792324	0.742638064	0.549340294	0.532200013	0.707099058	0.627659562	0.63882609	0.72742133	0.802884276	0.769518788	0.694195538	0.954441089	2.57E-05	0.632696242	0.819911733	0.870605071	1.81E-05	1.16E-05	0.491484351	7.99E-06	0.112080527	0.205164346
Sample 257	0	0.671942297	0.497353658	0.810505102	0.515572466	0.504794785	0.953996366	0.785591355	0.616812877	0.965326625	0.817137364	0.922958801	2.23E-05	1.095435885	0.801452857	0.571830224	0.631080693	0.819719195	0.675338252	0.717387015	0.694818838	0.785208085	0.788285164	0.869094578	1.100972059	0.844419468	0.743349118	0.81782354	0.800485769	1.170052302	1.218220776	1.007107508	0.98566999	0.970398564	0.722174273	1.09699007	0.964686657	0.791920778	0.936601191	0.5502995	0.584311925	0.643168379	0.85528442	1.80E-05	0.211435201	0.811784339	0.135851834	0.245583187	0.315895735
Sample 258	0	0.745567113	0.141199183	0.814672953	0.147454131	0.283072286	7.831172111	0.723121436	9.50E-07	0.506091918	0.717087118	0.967243751	0.396140146	0.656792194	4.23E-05	1.547320902	1.038638993	1.145342486	1.323100725	2.360796481	2.297176206	1.364380899	0.535563647	1.2314916	0.512068582	1.518280209	1.15148762	1.165930511	0.922772494	6.00E-06	0.409445135	0.460397265	0.432396678	0.482799825	1.144293513	8.45E-06	1.45E-05	0.790094697	0.998987665	0.437593426	0.190776307	0.964100959	1.024249868	1.80E-05	1.15E-05	0.200651198	7.96E-06	3.53E-06	0.06918846
Sample 259	0	1.14882441	0.022805173	1.029852229	1.20E-06	1.05E-06	1.150262753	3.52E-06	0.038195603	0.793000526	0.81482692	0.910553361	1.176399628	3.34E-05	0.582686486	0.739358645	0.558200779	0.714188854	0.695673162	0.745525031	0.725233884	1.506715833	1.298658604	0.965131033	1.948771205	0.934360367	0.854468707	0.911007679	0.899494938	2.167562088	2.289056138	1.441219536	1.454363848	1.452443028	0.722155049	0.800787907	0.512350566	0.876005793	1.101640919	4.21E-05	0.859863988	0.995805098	0.930683891	0.311118863	0.755346264	1.302412401	0.406201086	0.736354859	1.130014913
Sample 260	0	0.746044642	0.487817474	0.76674097	0.486832338	0.790048264	1.512226845	0.765005432	9.50E-07	0.68811105	0.812859006	0.971435309	1.661175859	0.632689194	1.189878692	0.612721162	0.632824747	0.769124998	0.741356673	0.713438117	0.65310586	0.589796485	0.787602408	0.855958651	0.798406066	0.807521115	0.732573692	0.804107071	0.753158749	0.946208768	1.049706989	0.94954101	0.926723633	0.950161327	0.828291143	0.697783576	0.586950189	0.790588788	0.896512385	0.534289709	0.778977047	0.866000997	0.824575283	0.701107106	1.357900621	1.75420637	1.135593699	1.628148099	1.906640966
Sample 261	1	1.43E-05	0.30679006	0.854843335	0.402058281	0.73227428	1.881966228	0.941636937	9.49E-07	2.65E-06	0.682298848	1.46E-05	2.24E-05	3.91E-05	4.22E-05	1.265211659	1.179465642	1.638230082	1.811058484	2.82E-06	6.545138526	3.59E-05	3.385261347	1.298647376	0.563700914	2.182575251	1.065079854	1.049120041	1.059916391	0.540405962	0.931218346	0.576748507	0.715252459	0.872076842	1.119869714	0.598087011	0.73269137	0.933902101	1.247121722	0.393247756	0.907989261	1.029209349	1.104354847	1.79E-05	1.15E-05	0.960594486	7.93E-06	0.084377088	0.134530355
Sample 262	0	1.42E-05	0.287993809	0.810456029	0.460696452	0.862460456	10.77864605	0.96617068	9.48E-07	2.65E-06	0.827086181	1.46E-05	2.24E-05	3.91E-05	4.21E-05	1.47616938	1.820356743	2.03068605	2.316625953	2.84E-06	8.072739909	6.80568203	3.913459996	1.453221649	2.51E-05	2.661670668	1.281157666	1.237505402	1.343692933	1.088819422	1.334812803	1.356894712	1.688029232	1.814152279	1.170993193	0.528813254	0.793528649	1.242496457	1.168539604	0.257180583	0.519142612	1.121789014	1.110350377	1.903872928	1.598427862	1.676722907	1.483519223	1.266648131	2.519084292
Sample 263	0	1.42E-05	0.257341018	0.859563372	0.352617871	0.63074105	1.969638501	0.985740357	9.47E-07	0.08673078	0.571539001	0.275242876	2.24E-05	3.91E-05	9.659485442	1.596565237	1.330436793	1.59521327	1.967263229	2.85E-06	5.725844693	3.58E-05	0.433136557	1.292086973	0.492778567	1.920580039	1.094914853	0.932139406	0.94604866	6.00E-06	1.59E-05	0.233452559	0.275158962	6.65E-06	1.628809881	8.36E-06	0.336881793	0.830043924	1.116434364	2.53E-05	0.175954208	0.959636701	1.097750391	1.79E-05	1.14E-05	0.163101515	7.90E-06	0.090406883	0.138198521
Sample 264	1	1.41E-05	0.32868381	0.902982507	0.414003863	0.730251053	1.904128745	0.888894676	9.46E-07	0.049002487	0.704349061	0.418428181	2.24E-05	3.90E-05	4.20E-05	1.506188858	1.319247885	1.762588538	2.112497978	4.075692353	6.597165499	3.57E-05	9.11E-06	1.237218719	2.51E-05	1.973346556	0.991315954	0.533054408	0.954818574	6.00E-06	1.59E-05	0.752707156	0.933217355	6.64E-06	1.590321665	8.34E-06	0.549505173	0.862731665	1.250805068	0.437392	0.543668726	1.066897127	1.149039782	2.548117049	2.250877246	1.331021219	2.096365383	1.911152922	2.643834097
Sample 265	0	1.41E-05	0.463412706	0.877466066	0.5205388	0.618632076	1.014933744	0.973461356	0.6762543	0.209282487	9.04E-06	0.614000133	2.24E-05	3.90E-05	4.20E-05	1.550052036	1.064098349	1.398169239	1.656073341	3.38859463	4.127946783	1.531452796	0.548731411	1.204849332	2.51E-05	1.810061351	1.277938658	0.891951021	0.977122334	0.407796221	1.59E-05	4.88E-06	0.359989322	0.386145293	1.061033062	8.32E-06	0.629137924	1.011041697	0.910481543	0.383965422	0.363144856	1.05303486	1.05591199	1.78E-05	0.162658554	0.334520513	0.190393589	0.16180571	0.161955142
Sample 266	0	0.897496153	0.426434461	0.900813417	0.506066739	0.848584939	0.889223791	0.729112447	9.44E-07	0.453490628	0.752116536	1.093943306	2.24E-05	1.529746291	1.979439488	1.476870885	0.907622252	1.063767357	1.244946373	2.365211014	2.44715078	3.54E-05	0.585300335	1.118305822	0.81929563	1.281962378	1.0672404	1.048856431	0.849388462	0.486876456	0.578978713	0.328881074	0.303895769	0.383904221	0.888081907	0.400467605	0.44123546	0.812584949	1.148444996	0.433000479	0.528371061	1.04926863	1.052557814	1.78E-05	1.14E-05	0.121133171	7.86E-06	0.061030232	0.085214907
Sample 267	1	0.958135446	0.407864437	0.935123365	0.448933394	0.448783676	1.645761601	0.884683621	0.643448689	1.006259691	0.895184065	1.172195529	0.42785611	1.068172069	0.682241676	1.256261599	0.820866574	0.904909869	1.066307637	1.604969494	1.578783562	0.832317191	0.554340285	0.978718215	1.026401294	1.003582149	0.962017112	0.964603076	0.832573151	0.883213812	0.903826234	0.540220055	0.526403492	0.56765745	0.863407528	0.686240775	0.649754793	0.891730208	1.004544642	2.50E-05	0.529988435	0.85147668	1.006725533	1.330393747	1.054288087	7.45E-06	1.48878844	1.133305954	0.851338277
Sample 268	0	0.87139224	0.417379339	0.970689176	0.552623038	0.692507757	1.549411983	0.841650111	0.718253644	1.047229042	0.795778151	0.895278333	1.110954318	1.557273898	0.686076359	0.633841336	0.659702435	0.771663904	0.785745032	0.754822115	0.908729213	0.789004991	0.883537819	0.837110216	0.850115931	0.785086026	0.7634849	0.828927968	0.740959256	0.987719266	1.096348829	1.115743274	1.122716545	1.146959729	0.85373701	0.762872055	0.705260127	0.758586764	1.028404055	0.310578274	0.867321934	1.009823178	0.937562202	0.21581499	0.45866869	1.11278358	0.348155446	0.6186318	0.98177341
Sample 269	0	0.848803158	0.117956636	0.840712245	0.127893264	0.275829772	7.496924343	0.616593952	9.41E-07	1.074297395	0.734759276	0.91762992	0.555412382	1.151518497	0.748695213	1.124588448	0.810661519	0.895015622	1.010585482	1.385213699	1.497933328	1.058809616	0.915779947	0.90021796	0.544791355	0.860676715	0.83710043	0.872822179	0.753004631	0.633582462	0.68449871	0.768344215	0.731458667	0.775000018	0.999544106	1.025003644	0.955005995	0.851429067	1.005895797	2.49E-05	0.818113377	0.806893558	0.869533337	1.77E-05	1.13E-05	0.552285826	7.82E-06	0.119067786	0.193107447
Sample 270	0	1.71E-05	0.021730774	0.996100842	0.030718331	1.03E-06	1.738486209	3.47E-06	0.049506198	0.727505679	1.068407185	0.794195521	2.45E-05	0.31336359	0.601560088	0.839659712	0.649322254	0.812164096	0.800669334	0.857776845	0.843217488	1.215639081	1.092062746	1.001123791	0.836818963	1.053556373	0.988742443	1.022247845	0.9894172	0.646752604	0.652297095	0.662956951	0.678720666	0.7400744	0.78192439	0.753548262	0.481105879	0.900268362	0.991439899	4.18E-05	0.668711009	1.116811142	1.049104301	0.680547585	1.043971132	3.014943781	0.69650018	0.620922928	0.957722282
Sample 271	0	0.920308848	0.432152413	0.863753693	0.419877777	0.672912655	1.666023806	0.693958988	9.40E-07	1.691168705	0.880485616	1.042904639	2.25E-05	3.89E-05	0.975234901	1.032362958	0.835574719	0.885521549	0.932036048	1.249723106	0.928246303	3.49E-05	0.34318725	0.91780875	0.416118398	0.83718466	0.915642232	0.912835857	0.827243478	0.304744634	1.59E-05	0.380100629	0.328571735	0.366503626	1.226597014	0.794064108	0.778521696	0.780382733	0.97809762	0.487689589	0.638875914	0.823722225	0.903207293	1.77E-05	1.13E-05	0.33030043	7.81E-06	0.08691115	0.120412302
Sample 272	0	0.996624364	0.383934466	0.841809627	0.489801039	0.546730948	1.660694402	0.730322425	0.69679283	0.769001099	0.827042822	1.051678686	2.25E-05	1.5186358	1.984932419	1.275573446	0.819927167	0.934693594	1.067940113	1.708387785	1.323851018	0.99319256	0.725616592	1.045823505	0.531815121	1.084690532	1.039315759	1.020333621	0.855267821	0.414964574	1.59E-05	0.391773682	0.378144347	0.417443652	1.119609042	0.60669311	0.6055927	0.85897406	1.04676306	2.48E-05	0.709364347	0.991670677	1.077482372	1.77E-05	1.13E-05	0.831015683	7.80E-06	0.094588815	0.187295274
Sample 273	0	1.12340166	0.376377104	0.850731152	0.45334736	0.864718225	1.052508424	0.683384568	9.38E-07	1.23242958	0.914886121	1.195121948	1.322767305	0.85355776	0.7249749	1.059720841	0.746335202	0.820558868	0.906244656	1.074994289	1.276577655	0.719230987	0.679204642	1.019989376	0.555475343	1.075028638	1.077434308	1.034999202	0.912568356	0.458009093	0.515838184	0.585044119	0.518193343	0.579851267	1.179736887	0.8423369	0.724150573	0.932039299	1.075056443	2.48E-05	0.781776809	1.062881544	0.970417843	0.377155975	0.22248662	0.343521868	0.252020997	0.250485805	0.325205543
Sample 274	0	0.982845064	0.429671466	0.931940085	0.477464691	0.507155648	0.804409005	2.00E-05	0.638176528	0.826261434	0.917336131	1.12737921	1.058135606	0.974142832	4.17E-05	1.29360456	0.838889374	0.929442746	1.102619373	2.96E-06	1.466771796	1.115994607	0.659055513	1.107027272	0.952914261	1.141404159	1.12522659	1.084526597	0.918816883	0.632356582	1.59E-05	0.816622841	0.805943619	0.847983628	1.057659567	0.710112263	0.656092339	0.979519122	0.971498172	0.529123458	0.613453471	1.027455894	0.978989663	1.77E-05	1.13E-05	0.338425762	7.78E-06	0.106521337	0.222797213
Sample 275	0	0.889151871	0.312992494	0.951661692	0.437387366	0.799372145	1.995754951	0.67429714	9.37E-07	0.855416837	0.905451322	0.943029799	1.189316031	0.623768556	4.16E-05	0.780321006	0.707328818	0.872037125	0.982986991	0.965530496	0.938765716	1.401830755	1.048594132	1.105305842	0.590466761	1.117747504	1.078935743	0.678006224	0.94880711	0.832518081	0.92714193	1.667796061	1.597976652	1.687192141	1.191911905	1.467755449	1.440993757	0.959986598	1.101250452	2.47E-05	0.936869087	1.174222649	1.005141137	1.76E-05	1.13E-05	0.220647002	7.77E-06	0.055042845	0.092419281
Sample 276	0	0.9925673	0.300439893	0.887300192	0.526575092	1.056157185	2.008958383	0.709608537	9.36E-07	1.181829448	0.911662413	1.045742142	0.608153341	1.215847046	0.872977186	1.116184038	0.772741715	0.91542007	0.996750469	0.952768555	0.993270279	1.339747452	1.463423194	0.938628408	0.68327275	0.933071998	0.960972056	1.007007234	0.938126144	0.918528115	0.933876903	1.318377451	1.360300854	1.34732261	1.200459222	1.217176616	1.170174316	0.98401438	0.889561746	2.47E-05	1.138635534	0.991370027	0.869821675	1.76E-05	0.193822151	0.481858963	7.77E-06	0.191282514	0.264581984
Sample 277	0	1.021323356	0.288775082	0.982711529	0.473539404	0.842000412	1.9020335	0.681648285	9.36E-07	1.181541165	0.811782054	1.072487755	2.25E-05	1.433895779	1.205123486	0.55043994	0.604569626	0.705353123	0.724199949	0.580697723	0.943025092	3.45E-05	0.806641553	0.77525489	0.687634409	0.692857112	0.766864972	0.818923	0.776932933	0.679103843	0.701510486	0.684146785	0.701788426	0.68310914	0.960150915	1.482805779	1.358781939	0.792086568	0.958397549	2.46E-05	1.718322784	0.819638124	0.871059769	0.973873467	1.258295194	1.068596534	0.937641751	0.885142018	1.006186856
Sample 278	0	1.38E-05	0.080068161	0.479527685	0.149897203	0.304432953	0.64115283	1.97E-05	9.35E-07	0.901166628	0.474519872	1.242763092	0.343625298	0.708085053	0.762028453	1.125662962	0.703722611	0.754535702	0.913153806	1.426178304	1.358407487	0.640046119	0.372952703	0.922049762	0.872869556	1.043376565	0.940434251	0.858277346	0.701267749	0.475436287	0.565902823	0.599394073	0.626977779	0.708937308	1.088719176	0.800387126	0.839533284	0.638048688	1.141314313	2.46E-05	0.653164547	2.52E-05	1.14944896	1.76E-05	1.12E-05	0.694803293	7.75E-06	0.134712007	0.157073636
Sample 279	0	0.834055955	0.201737273	0.91932305	0.368740516	0.795873318	9.217249866	0.729929826	9.35E-07	0.666886789	0.787468312	0.951406162	1.670293361	1.106498532	4.15E-05	1.223370952	0.691061729	0.871879729	0.941954682	1.168779902	5.48E-06	1.903861942	9.08E-06	1.108243438	0.853035347	1.147470328	1.027693938	1.039218367	0.8374977	0.84040699	0.9697753	1.091203954	1.034545042	1.205189323	1.155138903	0.930662809	0.882037992	0.846692834	1.166096858	2.46E-05	0.656138351	0.923170942	1.168963116	1.76E-05	1.12E-05	0.397026382	0.08586368	0.100741453	0.163908988
Sample 280	0	0.875164651	0.067229601	1.119381979	0.041640869	0.084354474	2.902968741	0.308692804	1.46E-06	0.630665448	1.086266841	0.904215694	2.46E-05	3.36E-05	0.920735296	0.813381362	0.605287059	0.800330607	0.809518799	0.856987309	0.874195385	0.652367475	0.738778496	0.972251958	0.719062069	1.055115406	0.952089523	1.024915084	0.981026447	0.65498282	0.706710066	0.652176562	0.663350298	0.692992859	0.781494875	0.651901277	0.425508209	0.897578561	1.202978341	4.16E-05	0.66947612	2.42E-05	1.023054695	0.405033134	0.74183734	1.119730849	0.485261421	0.676176069	0.967768824
Sample 281	0	1.248069486	0.372140514	1.032783746	0.633323311	0.964873384	1.704914331	0.942687557	9.34E-07	1.336008345	0.927225017	1.144235173	1.575794176	1.509210145	1.086920635	1.10169503	0.858297009	0.930817501	0.924191158	1.300035748	1.216435297	0.578107444	0.631540687	1.021178162	0.794297813	0.985033085	1.036365178	1.033529753	0.914646115	0.431370151	0.47702934	0.621183642	0.592984417	0.610771671	1.306186953	0.912754926	0.769418628	0.972898159	1.034583192	0.452640488	0.808612694	1.047851352	1.081779957	1.476193608	0.7428548	0.923904358	1.671123441	1.00924377	0.809246253
Sample 282	0	0.960007861	0.266261155	1.016229497	0.459568699	0.918345453	2.079471334	1.96E-05	9.34E-07	0.669736586	0.939762395	1.155744901	0.938097497	0.897594691	4.14E-05	0.789935947	0.833736151	0.931136189	0.903086666	0.952627086	0.975100063	4.330192495	2.955262984	1.032752569	1.204906208	1.099828801	0.974282058	0.647666104	0.933815944	1.643187937	1.752682362	2.687078739	2.97600719	6.64E-06	1.569708793	1.048837176	1.066932385	1.051702421	1.037159389	2.45E-05	1.108193249	1.07849627	1.128545819	0.379742947	0.289271558	1.307147461	0.235755253	0.249351691	0.51179034
Sample 283	0	1.060787985	0.445948316	1.051299796	0.763833311	1.045311802	10.59018764	0.884271879	1.068597076	0.670075578	1.027266267	1.233184097	1.537184888	0.856308357	0.761601883	1.265998764	0.98990079	1.004195713	1.056949026	1.602992947	1.525869411	2.001462074	1.896636675	0.967938945	2.339681206	0.987480539	0.962993145	1.065226951	0.97096497	1.974693391	1.59E-05	1.780653655	2.031454936	2.023899864	1.487180547	0.731316859	0.828300724	1.048614574	0.878301287	0.664116721	0.937719909	2.52E-05	1.078395038	6.588698769	2.007566723	1.065614892	6.291722983	3.899029033	2.072633175
Sample 284	0	1.219319345	0.343145003	0.930940095	0.584364315	1.013073069	1.745247193	0.695563505	9.32E-07	0.702926028	0.967847646	1.343581995	0.8939399	1.109738949	0.788966763	1.555394021	1.003551794	1.044338613	1.281937394	2.249766933	1.93894863	1.887806878	1.027160252	1.202032084	1.055110383	1.345144903	1.304011997	1.236796255	1.072669762	0.849307047	0.894813353	0.933941482	0.961410786	1.015709196	1.312370013	0.846144977	0.945287585	1.083053659	0.897302496	0.446973588	0.600239009	1.050432724	1.16456687	0.23624188	0.362405116	0.563695367	0.25715639	0.417082452	0.609840666
Sample 285	0	1.04430326	0.307978109	1.000072328	0.494545587	1.021236745	1.647188633	1.96E-05	9.31E-07	1.070884102	0.684597537	0.900386886	0.891820581	1.613256392	0.48427924	0.756288133	0.657424468	0.855746165	0.87930811	0.938151242	0.958218653	1.299601738	1.258694402	0.948006868	1.005800925	0.916245018	0.861572265	0.913240019	0.808372899	1.310030435	1.372944939	1.690337976	1.785498465	1.787108113	1.126613915	1.205133875	1.413872876	0.95517978	1.102364201	2.45E-05	0.869096079	0.99317952	1.072499116	0.787888522	0.690188195	1.000177993	0.903561679	0.777105388	0.756673772
Sample 286	1	1.083425862	0.355502236	0.984866261	0.563078035	0.785175232	1.597301767	0.874914529	0.775038943	1.295466379	0.841467605	1.133257061	0.661081344	3.84E-05	0.936716709	1.044294224	0.735481424	0.842197758	0.932216468	3.08E-06	1.082282785	3.50E-05	0.399363537	1.016492226	0.658702404	0.999307514	1.028637683	0.963710769	0.832115357	0.488382485	0.538218327	0.535592779	0.509925236	0.552516129	1.127121859	0.781250461	0.823692807	0.889500035	1.16080887	2.44E-05	0.791046572	1.084550725	1.030709471	0.248642248	0.265820956	0.29141436	0.297034032	0.292863129	0.279507449
Sample 287	0	0.986301164	0.338457609	1.008731384	0.561746815	1.055364119	8.52E-06	0.905642626	9.30E-07	0.855164745	0.916600977	1.161843054	0.762669571	1.246250696	0.817816445	1.543138917	0.911098544	1.057634265	1.29546005	2.224875881	1.53514981	1.244923171	0.613625168	1.276738357	0.725103257	1.318637152	1.283065354	1.229872968	1.004969597	0.486749588	0.564020138	0.549345004	0.518676217	0.599072488	1.489259938	0.6423826	0.71912319	1.053406694	0.939280559	0.282125264	0.482729171	1.062707533	1.070301467	1.75E-05	0.298381082	0.46730107	0.209025479	0.238979151	0.249587217
Sample 288	0	1.003188567	0.280571096	0.972923508	0.410712499	0.865510848	2.103802753	0.735785529	9.29E-07	0.83779705	0.849211095	0.978962235	0.905744576	1.091988973	1.099933635	1.405218951	0.933203761	1.060876929	1.215799098	1.867847583	1.540647749	1.023031915	0.876452132	1.082480545	0.735067441	1.055998861	1.009451169	1.015443323	0.867722394	0.86670938	0.990982701	0.927539578	0.858301237	0.950110169	0.836232467	0.747387041	0.726437667	0.938556504	1.270234052	2.44E-05	0.98502029	1.103397944	1.076703675	1.75E-05	0.418547419	0.680297414	0.307761056	0.408194759	0.411223125
Sample 289	0	1.273124065	0.48064862	0.951307205	0.750483435	0.764028431	1.623156981	0.695327114	0.900777578	1.825380302	1.015548032	1.21777496	1.072733807	2.205354486	0.775329618	1.078163744	0.825572704	0.895854441	1.007112272	1.121889209	1.041336071	3.51E-05	0.439564208	1.109628636	0.617751085	1.073852332	1.187036493	1.11018969	1.02104624	0.349143583	0.314924254	0.358859649	0.309057868	0.305402473	0.714885437	1.154034058	1.071223402	1.145936825	1.086915917	2.44E-05	1.053272958	1.057759384	1.041514911	1.75E-05	1.12E-05	0.343622156	7.70E-06	0.096574892	0.10908245
Sample 290	0	1.002875781	0.715041801	1.049449423	0.93220412	1.039301175	1.326411826	1.95E-05	1.130718741	0.873663368	0.89645118	1.087077411	0.546839479	0.734527181	4.11E-05	1.313685577	0.813311067	0.943284569	1.129196452	1.202114421	1.133907924	0.993564958	0.475562038	1.228629764	0.932000002	1.389903991	1.173912178	0.725348545	0.934577408	0.696524512	0.828982179	0.950035927	0.861859219	1.006646391	0.816447269	0.78385641	0.89661186	0.973160358	1.071669948	0.744947128	0.342374813	0.950085349	1.171086041	0.188669905	0.141320799	0.208256541	0.224524432	0.17723462	0.142334835
Sample 291	0	0.980989952	0.012616912	1.002949264	1.14E-06	0.0400971	1.366222131	0.147332949	1.43E-06	0.957116289	1.200336526	0.833165568	2.47E-05	0.861598292	0.690664862	0.890136359	0.699876794	0.877257367	0.889979678	0.920861565	0.93132189	0.748713649	0.82827995	1.047160748	0.72555102	1.050686858	1.048514703	1.080416896	1.053187499	0.544154226	0.575686425	0.545622169	0.52424329	0.545376315	0.73692199	0.964640073	0.6825925	0.982812718	1.188184835	4.14E-05	1.129285325	2.42E-05	0.927101161	1.89E-05	0.22026621	0.277903833	0.18972446	0.16553875	0.281568784
Sample 292	0	0.8932912	0.599172092	1.085935284	0.642375368	0.89928666	1.601509862	0.769389503	9.26E-07	0.892808745	0.990719611	1.076986603	0.7575551	1.06182258	4.11E-05	1.252328194	0.766642287	0.938743196	0.980705987	1.044922211	1.668495136	1.069659544	0.473955465	1.210550427	0.581668638	1.160688812	1.214258912	1.127146282	0.952413402	0.534189131	0.593105769	0.896471042	0.717725487	0.808153188	0.711177034	0.672566099	0.65324699	1.030188861	1.230549457	0.509436138	0.49332017	1.001716263	1.098640011	0.149974988	0.146192716	0.425704218	0.146749581	0.144167437	0.155329636
Sample 293	0	0.963657438	0.815987874	1.151430846	0.903816031	1.095930208	1.448124718	0.900836499	1.07619188	1.183871458	1.009880016	0.91871449	0.699768567	0.72625935	0.629671073	1.190442332	0.743336609	0.93058062	1.088764513	1.024458588	1.159152535	1.581029469	1.541771719	1.063452574	0.599497878	0.985138913	0.992975826	0.990045027	0.893395957	0.786449054	0.854475965	1.052892314	0.904897367	1.033673819	0.675893316	1.226329961	1.274828556	1.054523504	1.071772343	0.812028893	1.016316374	0.997989826	1.186276686	1.75E-05	0.135719693	0.566219874	7.70E-06	0.09174159	0.178238918
Sample 294	0	0.868506983	0.652322558	1.036849057	0.621433772	0.844275099	1.437820502	0.653396865	0.823045414	1.13720601	0.955711504	1.406581187	0.775563005	1.175794375	1.251765609	1.119325963	0.70520242	0.79186769	0.887240319	1.471151132	1.697434535	0.337392122	0.466806331	1.00107488	0.615420161	0.993781065	1.07140795	0.999572251	0.889802296	0.550569002	0.55472919	0.555268927	0.493826214	0.574426904	0.727461128	1.05772171	0.967574626	0.93213963	1.103732597	0.754985941	0.910852676	1.056511561	0.997599733	1.75E-05	1.12E-05	0.267987306	7.70E-06	0.09762925	0.12320545
Sample 295	0	0.822590853	0.616570735	0.97160018	0.513871021	0.643910218	0.985629806	1.062243159	0.626905371	0.902501784	0.936231382	1.059182463	0.725039137	1.223175648	1.830645059	1.057282371	0.644429732	0.811773919	0.862848369	1.131686053	1.033365648	3.54E-05	0.460829706	0.984369285	1.314079922	0.915501921	0.937104764	0.920398941	0.84330072	0.885652951	0.908217889	0.479364277	0.469678812	0.470554679	0.68139667	0.787131611	0.855229598	0.932126692	1.131039562	0.807722304	0.669072082	0.826142666	1.043737035	0.852025023	0.847776545	1.000943705	0.997811717	1.104988418	1.155425361
Sample 296	0	0.776268929	0.807454803	1.058899116	0.672648287	0.725577878	0.715079446	1.96E-05	0.793979908	0.92870148	1.015865324	1.264029366	0.507073043	3.80E-05	0.560979636	1.211078707	0.761269513	0.865898717	0.969969251	1.523568679	1.571975113	1.406454117	1.020709095	1.062493124	1.03148719	1.045578978	1.043600725	1.007770093	0.873121705	0.936988593	0.978491982	1.01624938	0.979044799	1.089075772	0.724836706	0.774399376	0.890698713	0.945509692	1.16170676	0.993661671	0.935744613	1.107528223	1.087179807	0.438633915	0.974503889	1.007925699	0.476856151	0.761332098	1.075440597
Sample 297	0	0.924281277	0.531271426	1.225463514	0.511458891	0.659668819	8.38E-06	0.9229117	0.662142121	0.88611672	0.880153087	1.115274291	0.447075	1.287564521	1.691474308	0.824220922	0.695123584	0.819455525	0.893657847	0.891414453	0.919896233	0.403634025	0.428566181	1.008378347	1.260611465	0.967092036	0.930958632	0.892472145	0.782654129	0.893118899	1.59E-05	0.625069656	0.609933723	0.677942754	0.646348338	0.789144883	0.8671897	0.833138321	1.163579045	0.702296218	0.900912837	1.337428906	1.133153366	0.632442466	0.906367772	0.568279291	0.536368732	0.845632045	0.658851
Sample 298	0	0.946395442	0.429289594	0.998224305	0.428753204	0.832485249	1.089889803	0.715901832	9.21E-07	0.784475183	0.916481662	1.050110933	2.30E-05	0.770299722	4.09E-05	1.205390104	0.704360629	0.837459833	1.021953653	1.176057645	1.041916463	0.580436835	0.495004227	1.087253632	0.66072566	0.992568633	1.056526467	1.002401564	0.86454639	0.48571919	0.547083419	0.474127043	0.409627213	0.449324854	0.657063767	0.922560526	1.00870477	0.945910287	1.188285481	0.493658831	0.624112586	0.977634327	1.0804593	0.500170207	0.589874048	0.539642297	0.387885204	0.517495522	0.488182127
Sample 299	0	1.062822513	0.668683232	1.156105918	0.596278418	0.746429812	1.519946523	0.783708075	0.798177963	0.970134404	0.991808505	0.944379817	0.923886352	1.160081531	0.625070752	0.780247501	0.69047819	0.846353355	0.887701455	0.903137949	1.282573366	1.560162784	1.450513254	0.980669529	0.928810911	0.905712837	0.894587757	0.940925655	0.84838036	1.227228763	1.301323944	1.422443916	1.51149661	1.512125892	0.681238612	1.37810655	1.3706509	0.900974599	1.189209114	0.789188787	1.065588149	0.856977754	1.112020639	1.75E-05	1.12E-05	7.35E-06	7.70E-06	0.148131564	0.243262262
Sample 300	0	1.137153555	0.937181604	1.191090231	0.811633295	0.977531768	1.045662334	1.036899326	0.911115742	1.372157953	0.956341432	0.894523453	1.026991532	0.566723998	1.436078864	0.631025375	0.546861971	0.76879047	0.803070125	0.777196883	0.702944081	0.450413552	0.569141867	0.92182292	0.404250903	0.791745938	0.862410739	0.843049359	0.79927863	0.403367078	0.414516244	0.742071096	0.729816236	0.71022281	0.659052361	0.793532129	0.765050114	0.851286809	1.078784179	0.932271999	0.696791085	0.945193049	0.990806163	1.75E-05	1.12E-05	0.389997409	7.70E-06	0.077035593	0.125870673
Sample 301	0	1.085787547	0.743871736	0.983666439	0.532915206	0.842009827	1.180381829	0.862702092	9.20E-07	1.196663811	0.967041757	1.116351192	0.997765786	3.79E-05	1.337286606	1.075306765	0.6319919	0.773144081	0.910150206	1.165776647	1.053961207	0.778720706	0.58198402	1.079361426	0.439829237	1.041947714	1.056784577	0.962982421	0.840717132	0.338323473	0.364672631	0.542626186	0.460989816	0.507418007	0.70153747	0.816165232	0.873838267	0.829474848	1.172264599	0.895450416	0.765994717	0.934127742	0.947459031	1.75E-05	1.12E-05	0.314377445	7.70E-06	0.133795648	0.075432687
Sample 302	0	0.938126877	0.04069948	0.988883602	0.045027828	0.103475613	3.025492205	0.226685046	1.41E-06	0.875111153	1.116136883	0.829619262	1.456907758	0.8041756	1.111892386	0.889297556	0.75895565	0.880174884	0.875246264	0.898796625	0.896460479	1.611154921	1.692835247	1.041924568	0.798795116	1.032681649	1.005409789	1.041921868	1.041110205	1.110857322	1.115264809	1.719142627	1.691688231	1.600905137	0.731466519	1.264431665	1.22124084	1.048212155	1.036447875	4.11E-05	1.377141214	1.033224262	0.940033787	1.90E-05	0.393635838	1.081208948	0.216844542	0.321342165	0.536763417
Sample 303	1	0.963672252	1.224687198	1.05996493	0.94095069	1.036763934	0.932306348	0.758534277	0.961369064	1.190366083	1.050009159	1.085354133	2.31E-05	0.991170865	4.08E-05	0.86588194	0.629819937	0.792605317	0.775156918	1.131010108	0.834799943	1.376824127	1.461557034	0.950890285	1.223445062	0.910593578	0.870009565	0.885903943	0.81604714	1.611808623	1.569608641	1.092066899	1.092524099	1.191494545	0.625637061	0.738587998	0.814015471	0.810061031	1.178480252	1.458927926	0.737135361	1.036055843	1.004350869	1.75E-05	0.521614739	1.943454127	0.206172159	0.50887708	0.902390624
Sample 304	0	1.020409535	0.97346528	0.936430102	0.864641157	0.942765631	0.585848334	0.743765135	0.951999594	1.367887172	0.968305472	1.02243256	0.927813422	1.074729777	0.98546068	0.514587935	0.496025343	0.637047074	0.615623653	0.64938449	0.731230497	3.60E-05	0.569838737	0.861159399	1.309510837	0.789296152	0.816669866	0.812210683	0.77236615	1.24767085	1.281535604	1.144313749	1.168212346	1.144428573	0.549520094	1.399773758	1.414456992	0.781689816	1.106641171	1.035992019	1.453242253	0.860279662	0.915375282	1.080573585	1.174822434	1.165345783	1.078047206	1.495547729	1.272300884
Sample 305	0	0.974869272	0.477911312	0.813129987	0.412560998	0.749202973	1.16124381	1.98E-05	0.472142271	0.78717857	0.390786514	1.990086145	2.32E-05	0.780766327	1.053504165	0.983557627	0.696107858	0.675941163	0.812889529	1.264361811	1.325113281	3.249106986	1.659100801	0.84640198	1.088985477	1.070011884	0.907241042	0.831888717	0.784569935	1.288241323	1.452590929	1.17514125	1.510927459	1.686665982	0.67940986	1.007212741	1.072770612	0.711018614	1.150746598	0.579588114	0.585165361	0.989089136	1.128918623	1.75E-05	0.167500648	0.646068449	0.085721752	0.145281998	0.265279135
Sample 306	0	1.707907703	0.831109638	0.949448601	0.806203227	1.096609388	0.590280701	0.578767318	0.995284239	0.976292842	0.714173276	1.927788803	1.190285134	1.533077661	1.105619744	0.876579024	0.718003595	0.679607327	0.793508717	1.122060017	1.112942715	1.039448196	0.842710707	0.909411474	0.55912212	1.016443359	1.018717058	0.90733421	0.934340807	0.813408304	0.818983043	1.062186566	1.119891815	6.68E-06	0.714796386	0.67144931	0.623576279	0.862782487	1.210161425	0.959222858	0.698273002	0.924613433	1.087674844	1.75E-05	0.125322563	7.35E-06	7.71E-06	0.095298373	0.150954856
Sample 307	0	1.476568301	0.384930413	0.922078728	0.467814591	0.696495257	1.260872667	2.00E-05	0.587538338	1.237661541	0.482016763	1.931224984	0.974808384	1.676950913	0.98667118	0.993710752	0.717345237	0.696080182	0.820565432	1.276660638	1.249154454	0.88362005	0.62386445	0.892488248	0.54544658	0.998155366	1.003038868	0.848950814	0.833958273	0.337169417	0.346092798	0.278130573	0.266407212	0.330827189	0.668659917	0.927586257	0.845139756	0.719439783	1.255975213	0.363546673	0.846225217	1.065767731	1.071917229	1.75E-05	1.12E-05	0.376905033	7.72E-06	0.072547514	0.12534432
Sample 308	1	1.684064684	0.545241731	0.878211857	0.451350319	0.637147709	0.742494307	0.714240143	0.623396058	1.448036157	0.600478357	1.759212488	0.794180229	1.418165628	1.251567012	0.645160083	0.580331953	0.59496605	0.661274448	0.822673149	0.851668499	3.66E-05	0.284756772	0.789282129	0.536210123	0.752921056	0.81586977	0.741947838	0.76040388	0.464749773	0.450868659	0.369798146	0.381678096	0.390008504	0.69287046	0.843366746	0.610243154	0.702078331	1.153394961	0.503032887	0.586627545	0.956909517	1.048651573	1.76E-05	0.187506808	0.399506728	0.081142015	0.168418379	0.275974795
Sample 309	0	1.618492068	0.658566412	0.992305148	0.507835571	0.646709075	0.89202173	0.659269658	0.610652626	2.061189547	0.879838659	1.176400729	1.28805079	1.163749889	0.792618899	0.733123172	0.599946463	0.661049998	0.727733372	0.891063263	0.930773513	0.852820083	1.189582482	0.9141943	0.490074866	0.859585221	0.881040542	0.812315652	0.782481929	0.670509134	0.719521813	0.964511481	0.893329	0.882924355	0.641993719	1.562282742	1.495283364	0.705535236	1.116136198	0.673562031	1.582800287	0.829241596	0.887323082	1.76E-05	0.159497437	0.66662279	7.73E-06	0.094878196	0.300736896
Sample 310	0	0.890177418	0.87071663	1.000453402	0.666178061	0.712135272	1.184400668	0.749825837	0.781472472	0.740941722	0.950356737	0.888611334	0.682007156	3.75E-05	1.185228575	1.320237393	0.796980764	0.944887702	1.086048021	3.27E-06	1.848890384	2.442860276	1.643571036	1.071724508	2.338478082	1.041983719	0.926907886	0.934384832	0.828185896	1.740186806	1.814906586	0.959359002	0.970109321	1.048629755	0.753030084	1.005782938	1.005298231	0.856051993	1.262865794	1.023687832	0.874659283	0.767662405	1.093532016	1.76E-05	0.419084032	0.939892687	0.241216852	0.370562945	0.609120927
Sample 311	0	0.843961919	0.922406593	0.982966636	0.695303102	0.696114061	0.698701612	2.04E-05	0.844870187	0.833967561	1.051486749	0.992932101	2.34E-05	2.021186427	1.34930958	1.216298716	0.700579247	0.880061867	0.937149575	1.213925573	1.194003654	1.089981257	0.695520374	1.184105238	0.506183481	1.138668284	1.069105732	0.989340881	0.893749817	0.537466633	0.591116347	0.802221762	0.700007393	0.786764811	0.966367214	0.616880209	0.584259007	0.896096756	1.303609205	1.222791329	0.602842758	0.931355361	0.995434029	1.76E-05	1.12E-05	0.338857043	7.73E-06	0.065190738	0.135427029
Sample 312	1	1.860217986	0.137180829	1.469887165	0.271713375	0.360215804	1.177313441	0.433791107	0.680102721	0.633525343	1.109759934	7.41E-06	1.17085069	3.07E-05	2.82E-05	1.101172305	0.892930025	0.991762916	0.984595334	1.091027494	1.023405366	1.918769276	1.796343955	1.064968198	1.737244924	1.088380009	0.929519432	0.987175605	0.978304663	2.341254358	2.577572833	3.139723573	4.324023844	4.132950014	0.991020518	2.271742408	3.590842973	1.127299393	0.906455213	0.990084699	1.624990437	1.694762382	1.376326423	7.599953572	4.414478047	1.849283859	6.821968317	9.20462611	7.587852242
Sample 313	0	0.992938375	6.52E-07	1.003443272	0.021054107	0.01878756	1.320111798	0.144450797	0.0388526	0.909447836	0.748409751	0.792182942	2.49E-05	1.366120045	1.167068867	0.803748884	0.558797716	0.728052557	0.712613234	0.767702369	0.707845928	0.353084178	0.326112324	1.018423808	0.636138792	0.959907655	0.987809213	0.960904337	0.964865865	0.511378828	0.460603196	0.503204516	0.429482055	0.446290304	0.695423536	0.834888293	0.515601677	0.951194516	1.163834266	4.09E-05	0.869279684	0.907178813	0.9995062	1.90E-05	8.59E-06	0.372242476	0.105729929	0.16211575	0.212560429
Sample 314	0	1.077259277	1.053607882	0.963240243	0.774777732	0.909970655	1.219208105	0.851776336	0.862071721	0.907035402	1.031930058	0.913028173	2.35E-05	0.675610969	1.275972233	0.599566291	0.579352513	0.802784893	0.770828581	0.676933712	0.669292053	1.024031602	1.186978774	0.909123713	1.461844943	0.837458765	0.777666288	0.519069488	0.832950506	1.78534968	1.96295311	1.290864369	1.316124059	1.375774638	0.656835909	1.311339668	1.042750175	0.840920589	1.183571853	1.256361431	1.350778437	0.938509947	1.043071247	0.220855065	0.810162807	1.267248313	0.456484581	0.889118464	1.047763717
Sample 315	0	0.979611437	0.87193577	0.999450573	0.689077163	0.427020347	0.648504014	0.768343789	0.748788006	0.956607126	0.886816456	1.12571269	0.520283681	0.538988473	4.05E-05	1.025931317	0.661862902	0.817012782	0.881252164	0.989005204	0.873859408	0.532308143	0.321142316	1.177906282	0.739509439	1.112543602	1.065369646	0.958919301	0.869726792	0.614754428	0.634552675	0.499575729	0.466676976	0.52578152	0.807403359	0.449175895	0.433369458	0.791915723	1.211279037	1.031908556	0.340537804	0.815715373	1.05183849	1.76E-05	1.13E-05	0.507220228	7.74E-06	0.180709285	0.258011917
Sample 316	0	0.985059775	0.541760464	0.880895501	0.503545696	0.565903805	0.904442164	0.785582749	0.646834754	0.663302924	0.81318503	0.872290459	2.35E-05	0.572144664	0.723602756	0.478498065	0.47944648	0.703758342	0.645153973	0.578116833	0.559589707	0.807216914	0.873069371	0.898432145	2.037774147	0.811456	0.748569136	0.800521177	0.777765251	1.880630495	1.931315584	1.362749833	1.515900849	1.47658526	0.604340888	1.108085076	1.069613087	0.802028992	1.060644423	0.61304011	1.137142824	0.818928048	0.974159027	1.76E-05	0.548792427	0.608719042	0.404137436	0.730378879	0.803591471
Sample 317	0	0.943359127	0.532427902	0.920976822	0.59102319	0.762464286	1.437276064	0.796230206	0.785604657	0.740947892	0.796314439	0.975009223	2.35E-05	1.094337529	1.046850506	1.120631178	0.627435599	0.813539886	0.923077319	3.30E-06	5.63E-06	0.935136134	0.611937585	1.02655614	1.162249583	0.93596771	0.918447451	0.884186851	0.828420261	0.857615288	0.874937129	0.592946025	0.563226025	0.632407048	0.654774421	0.598102754	0.538605267	0.873464611	1.006858668	0.657587388	0.859488117	0.737790515	1.077562428	4.390599651	3.248283556	1.280848456	4.051314148	3.949717239	2.425817284
Sample 318	0	1.147941257	0.762330814	0.948479333	0.687517566	0.804498195	0.821928558	0.690132893	0.83980009	0.803189707	0.894470106	0.963764264	1.895464334	0.72219274	0.967775323	0.463037302	0.483421238	0.639149468	0.610752794	0.917345088	0.774034953	0.507303336	0.940694299	0.781332538	1.051971971	0.657238941	0.689792428	0.718924857	0.74175851	1.037607581	1.041225008	0.940662889	1.051860994	0.979815586	0.553523275	1.107055167	0.967966294	0.73508911	0.990119391	0.804187548	1.037775377	0.867627045	0.931300197	1.009183597	1.806256324	1.966058106	1.336659916	1.760496115	2.095087345
Sample 319	1	0.87486879	0.789793491	0.871697001	0.716498686	0.852101341	1.125161528	0.826738175	0.8202908	0.861054091	0.828571146	0.890437642	1.529193811	1.255567038	0.784808305	1.011674538	0.635638908	0.811958878	0.818373183	0.873535524	1.275175368	2.002234652	1.41675181	0.924996069	0.845811175	0.788332373	0.770323552	0.777836825	0.737738255	1.078870627	1.091785423	0.978676849	0.993261554	0.997487205	0.616135649	1.000733457	0.914664861	0.708705733	1.075655295	0.920839258	0.925670042	0.811628342	0.970320004	0.292318959	0.531388314	1.237792274	0.377599262	0.443426743	0.785864572
Sample 320	0	1.013061727	0.899236273	0.931731581	0.743910386	0.756525552	0.724604508	0.826291994	0.766242461	0.63365299	0.90580426	0.973048262	2.36E-05	0.583726211	0.791995148	1.211233657	0.680508538	0.879723284	0.950194714	1.8900549	1.123216225	3.070183884	1.812432011	1.03183334	1.088250762	1.015659972	0.910763884	0.868984238	0.780769681	1.29143677	1.349541692	0.95751827	0.902652972	1.065106261	0.656218347	0.72241606	0.589064856	0.76781153	1.212652307	1.148311062	0.785848692	0.958365547	1.019946762	1.77E-05	0.243939024	1.530412573	0.109434068	0.184070435	0.445353817
Sample 321	0	0.921180295	0.713821581	0.800043161	0.575444385	0.719352006	1.041480394	0.751379615	0.673493662	1.665927835	0.830081894	0.92718288	2.445765493	1.515361755	1.474857978	0.575108278	0.505557754	0.673616488	0.650631588	0.795195902	0.270004785	3.99E-05	0.411136765	0.893431053	0.342162922	0.771562241	0.785424633	0.744459711	0.722948324	0.355349315	0.328716319	0.465984177	0.438629103	0.410155895	0.564012146	1.098903493	1.44E-05	0.677345377	1.086191239	0.865396675	0.857611907	0.817190763	0.849141224	1.77E-05	1.13E-05	0.291285071	7.79E-06	0.085742952	0.128405702
Sample 322	0	0.910647016	0.711804037	1.07368832	0.63400552	0.712695622	0.772162348	0.833507554	0.774157524	0.851572347	0.871668621	0.875942153	1.643908871	2.022474372	0.996196776	0.494434945	0.48707525	0.711625046	0.640942535	0.629578934	0.382850877	1.884900957	2.002805045	0.845892922	1.396631327	0.787151202	0.681295548	0.71874935	0.726545091	1.583497674	1.684706567	1.438708621	1.704310711	1.708570933	0.529645722	0.987754498	1.066810785	0.681882365	0.958971414	0.959814117	0.994587171	0.954438013	0.912799922	0.72591697	1.341747633	1.422286276	0.739255939	0.934203124	1.529578855
Sample 323	0	1.016427453	0.009423804	0.9351171	0.018650217	9.41E-07	1.176940829	0.129057653	0.037038554	0.886830192	1.016403878	0.818338311	2.50E-05	0.651954242	0.800122054	0.79029729	0.556357058	0.784097735	0.77186641	0.832948872	0.86113426	0.709656152	0.71479445	0.986882268	0.455130037	0.937443406	0.99642589	0.969448035	0.930138967	0.342215028	1.35E-05	0.459885509	0.440629103	0.428355881	0.752581416	0.773952708	0.900518764	0.885404075	1.059426703	4.07E-05	0.894793626	0.951934787	1.061972553	1.91E-05	8.63E-06	0.389129588	7.90E-06	0.052847696	0.092396099
Sample 324	0	0.831692807	0.572219412	0.809087109	0.583680567	0.546478459	0.737623179	0.614046927	0.620276093	0.831492453	0.877815765	1.010551004	2.37E-05	1.0489359	1.149333776	1.034499423	0.651371154	0.80799818	0.748403356	0.901686807	0.964585644	0.395873363	9.04E-06	0.913028081	0.528638284	0.824419592	0.798496408	0.775892506	0.752993889	0.577831516	0.566853849	0.416851265	3.61E-06	0.413080138	0.550114496	0.567187858	0.658074839	0.737199149	5.43E-06	0.85343569	0.758102405	0.757153455	0.932809308	1.77E-05	0.269415181	0.458463969	0.18079842	0.230398815	0.399052029
Sample 325	0	0.768281956	0.421540423	0.840958027	0.488953195	0.845598292	1.406103739	0.723850743	9.55E-07	0.591882336	0.716303664	0.867858918	2.37E-05	0.807492605	4.03E-05	0.514563944	0.432946668	0.669765633	0.616866396	0.602400699	0.518042343	0.907195545	0.778569023	0.966285778	0.507349388	0.857227336	0.807349504	0.76080405	0.708066033	0.509692264	0.486160946	0.608074215	0.600997569	0.5874014	0.612037138	0.756527795	0.69506161	0.739779037	1.099971054	0.47488886	0.707605012	0.834119775	0.99080166	0.573150503	0.775178431	0.774081084	0.491247343	0.528665495	0.501941822
Sample 326	0	0.744518347	0.599388871	0.914199329	0.571262851	0.782981995	1.246235786	0.840735181	0.717830092	0.986800552	0.771077874	0.858776979	2.37E-05	1.123482958	1.017516999	0.882455146	0.498696956	0.748487717	0.662891844	0.741313739	0.375506789	0.5175148	0.369120738	0.996293201	0.534155731	0.852555989	0.831013256	0.764682379	0.696892571	0.424648328	0.405899545	0.464808136	0.419456011	0.406588118	0.579714107	0.76862192	0.636008067	0.684109691	1.150116717	0.689526049	0.677291689	0.7535106	0.896625439	1.78E-05	1.14E-05	0.342998424	0.199146186	0.168351837	0.182451178
Sample 327	0	0.906134019	0.643035678	0.850527198	0.528554607	0.660786831	0.613807499	0.685892585	0.687859609	0.878922837	0.850648175	0.982298496	2.37E-05	1.066137555	4.03E-05	0.859704221	0.507091903	0.686368905	0.685377478	0.95977707	0.71348939	1.402057522	0.754492807	1.033156821	0.749806537	1.013545639	0.893229118	0.836343187	0.740207275	1.337210395	1.377958494	1.277287505	1.211893514	1.281245232	0.618262161	0.650808901	0.464772236	0.739492051	1.099958348	0.810312787	0.517166175	0.766320519	0.830107888	1.78E-05	0.22350401	0.799333191	7.83E-06	0.251090149	0.310627051
Sample 328	0	0.833702031	0.907343711	0.888330447	0.68207779	0.540463724	0.970248308	0.779904669	0.706705657	1.051842502	0.87357225	0.704859296	2.36E-05	3.68E-05	0.615020347	5.39E-07	0.401473303	0.613312323	0.586761921	0.792461529	0.597764335	0.942986364	0.873713828	0.906779815	1.644660778	0.875399449	0.780441882	0.787536675	0.730225555	1.597733685	1.675609721	1.374395227	1.403923174	1.420722933	0.543277179	0.749706443	0.847544854	0.630096189	1.124260215	0.796398749	0.65697557	0.934847585	0.914758191	1.78E-05	0.334308202	7.41E-06	0.210318525	0.411235663	0.451222229
Sample 329	0	0.76647797	0.957508054	0.921136202	0.596533696	0.603513002	1.009659421	0.792459802	0.686458581	0.933892775	0.899950684	0.794202966	2.36E-05	0.991807032	0.833483489	0.967361323	0.427518298	0.670452164	0.748453008	1.43731313	5.59E-06	4.12E-05	0.344398939	1.013197189	0.499247471	0.965079755	0.915726666	0.846126524	0.750777884	0.284611009	0.300790244	0.301518068	0.273487632	0.280700865	0.58004248	0.704286439	0.682791485	0.685685044	1.207388857	1.335084452	0.874176804	0.757094996	0.908251899	0.293224659	0.309478757	0.42357888	0.370509534	0.26897641	0.308611467
Sample 330	0	0.758069054	0.821102037	0.937066319	0.629747919	0.704785294	1.134313603	0.901007355	0.715870624	1.000110581	0.871050297	0.812796507	0.465031476	1.295382475	0.832730399	0.695144351	0.380868561	0.607311017	0.592689966	0.923296122	5.58E-06	4.13E-05	0.221403814	0.975351333	0.499432245	0.860607054	0.902103739	0.833920837	0.796730104	0.64971935	0.626049376	0.485666855	0.435163716	0.447763703	0.553962684	0.833191548	0.650293486	0.674105381	1.080105689	0.864878949	0.673735022	0.898551089	0.883686356	1.79E-05	1.14E-05	0.261178154	0.119496269	0.128376789	0.164272552
Sample 331	0	0.784519632	0.998063973	0.866507277	0.688382555	0.738375143	1.011715847	0.919363624	0.791594259	0.924239764	0.956938389	0.899236264	2.36E-05	0.705606993	0.935564974	0.860420107	0.493610074	0.681778431	0.680656453	0.458830579	0.520268849	0.914300348	0.752146389	0.980277246	0.526706306	0.907327141	0.908549278	0.863512097	0.801943121	0.713317616	0.735761902	0.68473615	0.591618094	0.640238624	0.591047528	0.788894978	0.74361841	0.696008098	1.095965301	1.034393772	0.794320645	0.874046698	0.967895062	1.79E-05	1.14E-05	0.455970615	7.87E-06	0.054156668	0.139663027
Sample 332	0	0.770486857	1.019941206	0.912375951	0.616848249	0.648688225	1.056270045	0.80598022	0.735016711	0.638576572	1.082536121	0.800496839	2.36E-05	0.880021258	1.887735549	0.882322249	0.523544009	0.710341686	0.66875434	3.37E-06	1.044546964	2.310017748	2.255886139	0.931664461	1.140661799	0.87121378	0.841612678	0.856601949	0.855533405	1.269801404	1.202977227	1.257252058	1.300370411	1.385810639	0.585123397	1.005525618	1.084249771	0.81500375	0.994515973	1.320233221	1.539534776	0.875003321	0.897072103	0.518670983	0.711699503	1.412156742	0.677331209	0.606623028	0.875196096
Sample 333	0	0.550687023	0.024452437	1.080496696	0.030217013	0.025953533	2.225228609	3.24E-06	0.045353568	0.238134279	1.449013541	0.522370151	2.51E-05	0.556329427	1.528005777	0.900399219	0.776191035	0.976083316	1.019079758	1.023651862	1.129574852	0.320378671	0.435676348	1.048167524	0.857953078	1.290462573	1.096739668	1.32325933	1.22881482	0.573502768	0.645539658	0.309250226	0.382554976	0.401918044	0.825040655	0.41825604	0.230625461	1.185290708	1.190755669	4.05E-05	0.571070304	1.119721965	1.05876309	2.37516583	1.594903982	7.36E-06	1.988057136	1.758601887	1.608138976
Sample 334	0	0.794050505	0.888464165	0.930338268	0.702478458	0.768349128	1.014524064	0.883457186	0.797951717	0.921860335	0.84408832	0.857028603	2.36E-05	1.138896021	1.029734615	0.90260457	0.478176019	0.671491042	0.667786059	1.362355973	5.56E-06	1.938736082	1.204464567	0.931630891	0.760313519	0.894722354	0.845655803	0.801395585	0.772375371	0.908877818	0.871234708	0.859803179	0.863497134	0.862333187	0.563238214	0.801290728	0.638950518	0.657770334	1.214249264	0.987392101	0.922903079	0.75035033	0.892112178	1.79E-05	0.355316904	1.116018871	0.111090603	0.214037011	0.473115898
Sample 335	0	0.629391369	1.077217496	0.909841458	0.781669576	0.825746986	0.828019479	0.753753499	0.842244842	0.684867201	0.807634403	0.622853466	0.728131156	3.65E-05	0.651940935	0.836111846	0.415549464	0.661314772	0.522377174	0.657858703	0.470179484	1.751075799	1.174418436	0.924081104	1.225457755	0.845631544	0.750696543	0.767937144	0.741303193	1.515441639	1.597919829	1.378186108	1.470022004	1.416950989	0.570871362	1.048293488	0.909744605	0.6413362	1.078815316	1.414526289	1.007983162	0.75437864	0.872105111	0.208223473	0.431454942	1.089707628	0.341744228	0.556127179	0.566506928
Sample 336	0	0.731639747	0.930095323	0.912908041	0.668435268	0.730395816	0.565915026	0.774664919	0.722308169	0.947376476	1.021476801	0.804269602	2.36E-05	1.137467401	0.787283516	0.234644211	0.379039111	0.625128009	0.604959772	0.907007571	0.914303399	4.19E-05	0.144154701	0.927226886	0.44266286	0.866277233	0.86578082	0.803470947	0.796031381	0.389534197	0.299510341	0.372849857	0.360617062	0.326664026	0.550875812	7.83E-06	1.43E-05	0.714857442	1.060872928	1.065796119	0.756826628	0.884495063	0.721028374	1.80E-05	1.15E-05	0.229348729	7.92E-06	0.104351655	0.177270199
Sample 337	0	0.714633635	0.600425974	0.84349924	0.454470211	0.775392985	1.162729582	0.808112757	9.69E-07	0.717298349	0.756050662	0.769097548	0.791722662	3.64E-05	0.5731117	0.639725207	0.388125206	0.615132224	0.59611493	0.490847558	0.495553001	0.633164979	0.764317216	0.886087118	0.786978193	0.816141531	0.752745157	0.78047345	0.775479517	1.070329785	1.045328453	1.557340039	1.672182351	1.533747191	0.550103675	1.088771312	0.975084323	0.771966432	1.12749354	0.823012993	0.896217316	0.76567363	0.933796161	1.238627469	1.30102408	7.45E-06	1.364835391	1.875637665	1.514732998
Sample 338	0	0.70670805	0.689917497	0.838700311	0.539491527	0.551621206	0.98788634	0.865874764	0.672229913	1.015988512	0.772691325	0.712886441	2.35E-05	0.785272812	0.729340094	0.708946165	0.332466792	0.58102741	0.548655474	1.051183877	0.339348998	4.21E-05	0.334339979	1.052469976	0.434760835	0.938682731	0.887034505	0.797598218	0.790496154	0.458158163	1.61E-05	0.494138687	0.43740618	0.452327595	0.572946625	0.818025485	0.602786369	0.616784837	1.056617014	0.877888718	0.600509315	0.732186382	0.933570588	1.80E-05	1.15E-05	0.356721941	0.258277638	0.253358791	0.20581941
Sample 339	0	0.799598442	0.62753083	0.819978154	0.533974472	0.600000163	0.60762208	0.688646682	0.637335452	1.042691862	0.735982159	0.781200555	1.460578244	0.834079704	4.01E-05	0.212623899	0.339406219	0.601541047	0.546201361	3.38E-06	5.52E-06	1.323991782	0.878894009	1.030857666	0.695475936	0.95615105	0.8663512	0.800102038	0.808304265	0.940870486	0.842592679	1.191807082	1.18209769	1.107382398	0.547978194	1.049727664	0.894375525	0.647914177	1.02173572	0.768676532	0.920012538	0.765084384	0.780127079	1.80E-05	0.269377928	0.761940449	7.95E-06	0.291642795	0.339760984
Sample 340	0	0.766140971	0.581427658	0.757165639	0.460088539	0.452731266	0.611084693	0.715081127	0.537369382	1.228691307	0.655711873	0.731930092	0.884754448	1.321134305	0.911126584	0.674050647	0.36817826	0.601379118	0.583212454	0.611481768	0.398528582	0.834903596	0.92690964	0.879800162	0.880234974	0.805964463	0.711950524	0.705421917	0.721218486	1.013730892	1.026587427	1.335606507	1.37556774	1.317607257	0.517347455	0.872043603	0.789668492	0.547107593	1.032914452	0.814787819	0.415711478	0.669814045	0.642996878	1.81E-05	0.258450668	2.307316035	7.97E-06	0.248007993	0.338401896
Sample 341	0	0.887715988	0.578782873	0.893347393	0.586611985	0.639385408	0.656211409	0.799304576	0.676248367	1.23974978	0.742927071	0.823298652	0.81471112	1.228879812	1.287671763	0.700200329	0.43147516	0.635687237	0.565760235	0.332925901	0.614831374	2.309841711	1.475538065	0.937690077	0.900032825	0.923251981	0.861709554	0.830609353	0.866082165	1.328644414	1.169893823	1.507905058	1.603541463	1.45385217	0.564353407	1.401446949	1.14397918	0.717136868	0.948529247	0.590280059	0.778678245	0.809768376	0.820644087	1.81E-05	0.370878597	0.915859607	0.167557892	0.325396892	0.480997372
Sample 342	0	0.995039608	0.458935353	0.773214825	0.523625359	0.595932246	0.739984312	0.722352456	0.699296587	1.146081569	0.736208805	0.981391492	2.35E-05	0.845877487	0.637382435	0.153261287	0.403374686	0.615263997	0.542030009	3.39E-06	5.50E-06	0.857612239	0.657832774	1.002208739	0.513787999	0.980858662	0.960376044	0.888260286	0.932266557	0.848679779	0.773629163	0.99862231	0.923622715	0.899544356	0.586564274	0.993374569	0.794846187	0.678248629	1.057970311	0.477665883	0.963587461	0.808095845	0.826415067	1.81E-05	1.16E-05	0.259579881	7.99E-06	0.099190979	0.155191178
Sample 343	0	0.847704844	0.493618769	0.807761461	0.421998985	0.492835231	9.37E-06	0.81235572	0.520554493	0.755172656	0.783069818	0.884263354	2.34E-05	3.61E-05	1.05377191	0.872875713	0.504223916	0.738643596	0.650873786	1.309914654	1.169258532	1.225876116	0.835462212	1.054129596	0.657214871	1.005120124	0.964568588	0.902944183	0.924320817	0.629270738	0.576289489	0.664365346	0.644223897	0.615079737	0.574159448	0.632730039	1.43E-05	0.800133031	1.140494852	0.728171697	0.719302315	0.678812676	0.998046985	1.81E-05	0.448830986	1.262579427	0.213749324	0.337111503	0.547641245
Sample 344	0	1.83E-05	0.015435587	0.946952305	1.05E-06	9.10E-07	1.607264383	3.20E-06	0.037026276	0.660225402	1.240929682	0.92764366	2.51E-05	3.41E-05	0.901721952	0.779664929	0.69254972	0.864264573	0.827586434	0.856336092	0.904540667	1.874349618	1.685323939	0.983206113	1.153270418	1.029265432	0.989846766	1.035716448	1.009375737	1.093601901	1.153589157	0.588792829	0.661254894	0.723424948	0.707046115	0.484337365	0.291001199	0.942843079	1.066173223	4.03E-05	1.095918335	1.10392715	1.090925656	0.197913671	0.663208514	1.923331261	0.270454401	0.308437149	0.758474632
Sample 345	0	0.828652887	0.605443523	0.863687839	0.437540646	0.731519867	0.750295953	0.789388552	9.77E-07	0.750944503	0.769479335	0.920880778	0.856436724	1.209110549	0.570854392	0.857257991	0.469130843	0.68143031	0.670068271	0.47210084	0.409765471	0.879043283	9.04E-06	1.208549751	0.438542528	1.170262992	1.10748054	0.952831892	0.966686432	0.428198574	1.62E-05	0.713555003	0.661289377	0.616725835	0.633781157	0.740991234	0.462027099	0.750272001	1.048417785	0.459805179	0.424057739	0.763939976	0.890152116	1.82E-05	1.16E-05	0.198268667	8.02E-06	3.53E-06	0.063206626
Sample 346	0	0.835677141	0.663974484	0.751811783	0.544045013	0.882125129	0.642815796	0.654970783	9.78E-07	1.198349478	0.792014453	0.863924649	0.734030854	1.185609475	0.567967995	0.179513058	0.297896312	0.533297782	0.470397149	3.39E-06	5.47E-06	4.26E-05	0.246439063	0.844076727	0.538036173	0.805905479	0.801584814	0.765986389	0.832477188	0.612154077	0.535226804	0.692624419	0.686117047	0.612813785	0.485873406	0.835658266	0.762081856	0.706055961	0.941503108	0.821249955	0.829019693	0.647680976	0.855160317	1.82E-05	0.305150855	1.484665909	8.04E-06	0.28639922	0.327554867
Sample 347	1	1.077364414	0.80353889	0.803738117	0.553282188	0.562462993	0.989731409	0.808634665	0.631770458	0.94806625	1.084870312	1.033556651	2.34E-05	1.030476132	0.578399373	0.252152784	0.466169377	0.679374499	0.60427331	0.622860094	0.582003035	0.63550494	0.390825422	1.169146643	0.575160678	1.182069877	1.192370553	1.069709501	1.17533354	0.761836566	0.664462733	0.786401467	0.754191685	0.671642594	0.518772677	0.98928984	0.862932941	0.884249167	0.993029308	0.942679495	1.047253454	0.905533377	0.839365908	1.82E-05	1.16E-05	0.279252997	8.05E-06	0.107111044	0.136731827
Sample 348	0	0.787201175	0.606172072	0.747224248	0.476670781	0.490452074	0.978221003	0.721208782	0.588218431	1.084845827	0.743550265	0.871242407	0.861113992	0.767174391	4.01E-05	0.756655147	0.382534414	0.642347671	0.513514739	0.988729642	5.45E-06	1.232985187	0.937903638	0.935127744	1.28044687	0.865830678	0.796686486	0.761271512	0.795021384	1.515695388	1.450737128	0.836216004	0.837430035	0.828531874	0.58133699	0.69878882	0.76663209	2.04E-05	1.10175227	0.894858168	0.973362491	0.685930435	0.89709753	1.83E-05	0.291868375	0.609680413	0.120919006	0.259110518	0.398319907
Sample 349	0	0.787549998	0.673254569	0.825003249	0.549958137	0.608975531	0.727075187	0.759637516	0.640839881	0.688564361	0.668783866	0.822484408	1.076015416	0.681476776	4.01E-05	0.216009873	0.313758928	0.540380616	0.458490219	0.419618734	5.44E-06	4.27E-05	0.266503777	0.963812838	0.484502037	0.908993498	0.82221331	0.738278365	0.738486671	0.399637726	0.370926798	0.402308819	0.380023392	0.376608419	0.547094151	0.302550566	1.43E-05	0.620051754	1.058449864	0.779525929	0.298069688	0.699018241	0.79724763	1.83E-05	0.175801184	0.564648868	8.08E-06	0.201134475	0.290909895
Sample 350	0	0.79282043	0.521545925	0.821680649	0.573591857	0.948273482	1.124573256	0.651565356	9.80E-07	0.741377439	0.713921496	0.815278087	2.33E-05	0.833279377	0.852631315	0.252555155	0.42071114	0.636381433	0.549535254	0.537861444	5.43E-06	0.629038496	0.418098113	1.043633725	0.446703704	1.002033029	0.936444536	0.843223784	0.86435157	0.486627098	0.424820336	0.511692813	0.493049259	0.406190648	0.609188345	0.70464814	0.591044612	0.707900871	1.048743226	0.628116574	0.98469862	0.571013167	0.780650451	1.83E-05	1.17E-05	0.290793247	8.10E-06	0.101258234	0.17570741
Sample 351	0	0.640572242	0.300278024	0.703290094	0.371475121	0.666913297	1.297980819	0.795792981	9.81E-07	0.752302105	0.549778939	0.696243203	2.33E-05	1.030450899	0.732908916	0.716459354	0.321891517	0.594551919	0.536878598	1.036631652	0.891828619	0.710566339	0.788661957	0.813894669	0.680749366	0.67066299	0.671551256	0.651207951	0.658278416	0.651932215	0.57987853	0.545371252	0.542220663	0.554457615	0.531086373	0.781525223	0.627852652	0.622520796	0.982245336	2.53E-05	0.754337353	0.677819496	0.90772494	0.295183367	0.598878445	0.612549198	0.463161298	0.511201562	0.587509564
Sample 352	0	0.716979097	0.587356882	0.726136979	0.518898704	0.56931387	1.139294598	0.804705957	0.655750397	0.54198017	0.713965053	0.840561226	0.636655047	1.005038668	4.01E-05	0.744394776	0.409396502	0.645804518	0.583933529	0.557114499	0.340541947	2.198059205	1.319341679	1.046081159	1.164830835	1.033308805	0.866004506	0.805320609	0.824080227	1.462868115	1.404404012	1.65896575	1.683296307	1.671278465	0.591494809	0.609009248	0.591339481	0.682966035	1.122232482	0.728756164	0.740917014	0.686115271	0.897568396	0.911070163	1.004233748	1.327953789	0.997728316	1.375617931	1.360284472
Sample 353	0	0.72129403	0.491574741	3.17E-05	0.439608939	0.572425401	1.559085362	0.816677049	0.558195245	0.198649532	0.713777489	0.785289587	2.32E-05	0.595474998	0.440028895	1.02426722	0.632945887	0.849031726	0.759435203	1.924836533	1.689708008	5.745466367	1.699961206	1.222777601	1.825643547	1.275298654	1.01533067	0.999596208	0.987413684	2.329852774	2.423107107	1.977730326	2.150619418	2.071521942	0.744927114	0.424831449	0.34524522	0.847650447	1.115758349	1.013822754	0.576981432	0.886574481	0.99698167	1.897345387	1.95850703	1.744283357	2.494804364	3.651403559	2.956504208
Sample 354	0	1.087925292	0.083994517	1.072936355	0.070688912	0.157152472	4.288616309	3.17E-06	1.31E-06	2.647911727	0.409002019	0.516919366	2.437203466	1.928076935	1.355199366	1.326263041	2.17116987	1.288157973	1.225725913	1.103650616	1.022946445	2.499487633	1.612452236	0.793574181	1.202137491	0.566742816	0.731139715	0.720177581	0.80513742	2.303943748	2.070805413	2.292839114	2.53772075	2.228705359	1.55717906	2.750270087	2.501151853	0.904196163	0.81391421	0.451964608	2.442362205	1.003169499	0.857256812	0.356694864	0.502604973	7.43E-06	0.519395767	0.864300654	1.017183427
Sample 355	0	0.639981861	0.518895531	0.757515511	0.428930019	0.425112706	0.66887439	2.42E-05	0.502255534	0.295489214	0.567769152	0.944319583	2.32E-05	0.472802487	4.01E-05	1.096844614	0.509122627	0.850531927	0.913928265	2.324603646	2.075421893	1.10331931	0.305951648	1.321895708	0.454872586	1.476389095	1.128403065	0.987442319	0.835962355	0.261363054	1.63E-05	0.38120406	0.330675759	0.366405335	0.766503637	0.26852007	1.44E-05	0.620981376	1.209481411	0.928715851	0.141333158	0.665045268	0.988633371	1.85E-05	0.354731525	0.163118765	0.16134636	0.309917449	0.288572986
Sample 356	0	0.752099071	0.555271417	0.746889298	0.487362982	0.472303694	1.088466643	0.718994426	0.591127889	0.75356662	0.660123993	0.757894312	0.490884875	0.723548336	4.01E-05	0.803232756	0.377067967	0.624607929	0.587539138	3.39E-06	5.36E-06	0.681593557	0.396940873	1.074112823	2.55E-05	1.012080617	0.941692461	0.81058573	0.767863593	0.398118115	0.414259193	0.451946381	0.424912497	0.421157581	0.616076002	0.492556017	0.410216365	0.660899104	1.056084704	0.837825096	0.487804215	0.741904706	0.931742315	0.328920236	0.642393665	0.438232231	0.316128628	0.393802264	0.398999859
Sample 357	0	0.613372734	0.633422744	0.769355657	0.586393179	0.724292917	1.103065108	0.819231707	0.664852439	0.518437771	0.731802273	0.734781104	0.667724439	0.757053659	4.01E-05	0.830497743	0.396548368	0.678601613	0.601051206	0.842012981	1.582506393	0.945930599	0.520943295	1.107272027	0.469305569	1.093457183	0.988484208	0.87274276	0.840739013	0.418456028	1.63E-05	0.531072715	0.517029326	0.532822806	0.616913838	0.83689991	0.64428755	0.712613448	1.077608019	0.794105092	0.301342708	0.753409863	0.986240738	0.356455781	0.633819119	0.511404182	0.277897719	0.353085098	0.6733134
Sample 358	0	0.645257244	0.455392527	0.790150988	0.473247294	0.495625991	1.201587759	0.717724552	0.569489687	0.81343168	0.617014164	0.607289475	2.31E-05	1.136015441	1.366160962	0.727738399	0.39318427	0.641193395	0.577478205	1.181228373	0.415170944	4.21E-05	0.133371928	0.986322729	0.470187975	0.854611017	0.848647085	0.761134869	0.715527649	0.216952291	0.169471163	0.159548502	0.147640511	0.144734306	0.57037461	0.793216484	0.686677988	0.59310199	1.066768383	0.58057035	0.761508244	0.72685115	0.870790801	0.30017923	0.441962919	0.511874856	8.25E-06	0.330006148	0.336551183
Sample 359	0	0.67427098	0.40749977	0.808482062	0.507545132	0.579011303	0.751976401	0.745763951	0.720691435	0.663911792	0.578680034	0.826012692	2.31E-05	1.449126613	1.552847024	0.86293527	0.450116338	0.677474152	0.620706799	0.408588308	0.436577497	4.20E-05	0.331328328	1.065754131	0.78721138	1.029714058	0.93670077	0.837451401	0.794740981	0.510357452	0.453420998	0.394144648	0.413850686	0.413160196	0.592889538	0.595594577	1.45E-05	0.665259383	1.059876609	0.447456514	0.630602345	0.708772683	0.961844369	1.87E-05	1.19E-05	0.212395043	8.27E-06	0.122758355	0.12808616
Sample 360	0	0.891226507	0.717094675	0.793169602	0.670952796	0.709252512	1.156963855	2.44E-05	0.764963716	0.965595039	0.843143519	0.955672715	1.138004608	1.33693222	0.774694875	0.611474789	0.516477504	0.657680397	0.585959671	0.71218866	0.768059881	1.070507909	1.062627563	0.979616211	0.731225829	0.951648829	0.956435317	0.878281869	0.939552275	0.904092102	0.830307011	0.946832077	0.896804557	0.89709881	0.590335038	0.847874232	0.827436281	0.812216975	0.992067389	0.722728116	0.920233819	0.725296463	0.847226311	1.87E-05	0.458115441	0.611000954	0.164003611	0.266705776	0.418334088
Sample 361	0	0.731312427	0.685166723	0.759863101	0.577273895	0.60039257	0.901388603	0.801892414	0.685464332	1.329599652	0.697552473	0.78071323	1.01586995	1.001987619	0.728815122	0.457165707	0.362426003	0.568571456	0.497673466	0.706549613	0.500303901	0.412079906	0.511490873	0.892910002	0.803540204	0.85663629	0.77071646	0.737595748	0.744751918	0.54683489	0.474403506	0.623683029	0.632034288	0.593413023	0.523050314	0.815854805	0.765356618	0.610118181	0.987995351	0.694975085	0.636235306	0.861090667	0.821674135	0.382762529	0.63538468	0.480557787	0.462399849	0.502689092	0.542407068
Sample 362	0	0.912707187	0.674651643	0.778298762	0.514141069	0.639358315	1.043336356	0.70470298	0.661895546	0.827754978	0.778764804	1.052006355	2.30E-05	0.753107572	0.911012648	1.062034253	0.587785407	0.765592388	0.828061138	1.831724954	1.522302215	1.028482885	0.50915288	1.140037696	2.55E-05	1.191748048	1.113384394	0.966129432	0.942276577	0.191523197	1.63E-05	0.187044928	0.201785566	0.20034548	0.659863141	0.576102815	1.45E-05	0.778863109	1.15316018	0.998047995	0.592599295	0.780114432	1.003511468	1.88E-05	1.20E-05	0.595303367	8.33E-06	3.66E-06	0.075222837
Sample 363	0	0.751289955	0.747135656	0.79447278	0.56106002	0.618551489	0.542563158	0.825837657	0.692753316	0.887877673	0.745941767	0.819974441	1.226802832	0.939286593	4.01E-05	0.824000199	0.427236784	0.668235462	0.63254327	0.919261366	1.001780378	1.610877175	0.795218941	1.098428781	1.59918493	1.165830633	0.937950247	0.895315614	0.82645858	1.68335538	1.654388529	1.37741084	1.374221123	1.366965612	0.597998001	0.93081563	0.910812407	0.729666647	1.011525083	1.00694461	0.619582869	0.740963069	0.906372524	1.89E-05	1.20E-05	0.186271662	8.36E-06	0.102115027	0.146099563
Sample 364	0	1.062267043	0.155013116	0.710277807	0.198481996	0.425301852	2.001160671	0.712652795	9.83E-07	1.224163274	0.648870868	0.999842828	2.29E-05	0.665036899	4.01E-05	1.036099209	0.492618795	0.734414156	0.755722008	1.643597795	1.088711504	1.052457042	0.313909923	1.207443811	2.56E-05	1.225256644	1.150966237	0.985386481	0.923771869	0.318996412	1.64E-05	0.282030724	0.269644479	0.276346993	0.674371316	0.555512045	0.449496057	0.748658643	1.090441709	2.62E-05	0.658608806	0.793318387	0.868204277	1.89E-05	1.20E-05	0.127526466	8.38E-06	3.68E-06	0.078982617
Sample 365	1	0.863449689	0.904280744	3.13E-05	0.808411436	0.888113376	0.759083879	0.85141723	0.897760962	0.85824626	0.961962642	0.956179581	1.230311769	0.667884598	0.6234043	1.001376878	0.599054319	0.802252971	0.806243541	1.462133509	0.88891259	2.81645307	1.300818422	1.267554432	0.852026261	1.333086832	1.188938527	1.068768778	1.030613025	1.280281836	1.216990955	0.90461625	0.800638786	7.07E-06	0.652223494	0.997751306	0.816555314	0.913889634	1.112049893	1.278149033	0.755881343	0.728082558	0.975435452	1.90E-05	1.20E-05	7.72E-06	8.40E-06	0.087553918	0.139388633
Sample 366	0	0.882134765	0.680350639	0.895451978	0.586484178	0.634419623	0.671071399	0.933110066	0.743221734	0.623334953	0.858068997	0.92241128	0.693285129	0.544778009	1.163366745	0.948490762	0.646813097	0.842152672	0.768947766	0.797478152	0.431587106	1.673536781	1.510848597	1.067542131	0.918229493	1.036738221	1.051708291	0.993984724	0.986217195	0.892639623	0.824078334	0.936241883	0.946812362	0.901203331	0.648254916	0.991268092	0.872084631	0.749444829	0.871326186	0.791228909	0.950361128	0.820282977	0.987599294	1.90E-05	1.21E-05	0.634219532	8.43E-06	0.110219092	0.219429545
Sample 367	0	0.831285088	0.435840536	0.833061183	0.469609183	0.542432063	1.331740288	0.908021099	0.632375647	1.039988827	0.712897959	0.874824141	0.678402482	3.49E-05	4.01E-05	0.227344163	0.409181328	0.636883663	0.557161084	0.565085619	5.21E-06	1.023505594	1.131819151	1.050618063	0.689316633	1.03632688	1.014891559	0.947452815	0.933213464	0.876005216	0.841938308	1.108655323	1.087866232	1.053217044	0.631947254	1.165113381	1.206973022	0.833257769	0.996034354	0.49287632	1.02132714	0.747867121	0.924696914	1.91E-05	0.169128348	0.648558616	8.45E-06	0.153009189	0.255437614
Sample 368	0	0.830357669	0.643504502	0.924189974	0.838281151	0.909947995	0.845004961	0.817906709	0.966193997	0.74191098	0.877192364	0.924992288	0.773632205	1.193374009	0.6137493	0.271240505	0.56545072	0.747516416	0.70840469	0.777062567	0.626072079	1.373877127	9.08E-06	1.105535887	0.941520749	1.074745402	1.063980269	1.018407187	1.007027995	1.107341376	0.99486985	1.447681858	1.497002534	1.371256516	0.644365497	1.036147546	0.94271609	1.000070959	0.982119712	0.585428222	1.117856544	0.80379716	1.001145305	0.417616094	0.589632729	1.069651729	0.429441201	0.688042227	0.884033526
Sample 369	0	0.877275787	0.658708447	0.751823703	0.667205098	1.13573595	1.529902213	0.76311606	9.82E-07	0.742992894	0.996529379	1.152425038	0.673880007	0.915133682	1.21578157	1.117394889	0.743775415	0.893689438	0.84581752	1.665101331	5.18E-06	1.772199079	1.061459079	1.203517537	0.913698804	1.24489735	1.193550626	1.128061896	1.129997287	1.245891155	1.110703266	1.26893197	1.154377888	1.18359837	0.702979989	0.828125307	0.747498254	1.013551284	1.086074344	0.788315499	0.650295452	0.85542758	1.081407777	1.92E-05	1.22E-05	0.526283921	0.17104372	0.30232326	0.409959636
Sample 370	0	0.903182417	0.713119618	0.924302575	0.706135468	0.773013077	1.482504602	0.795485941	0.788712797	1.443527429	0.914227941	0.910305063	1.014554456	1.146017133	0.860432568	0.613769309	0.492905802	0.670979146	0.617037216	0.813559178	5.17E-06	4.06E-05	0.423008619	0.889346316	2.56E-05	0.824000721	0.940396245	0.919296287	0.974251526	0.321359121	0.324225893	0.516407782	0.507527463	0.415940687	0.589525226	0.922547562	0.844167904	0.893056025	0.967948714	0.727437961	0.988074469	0.774737112	0.883178131	1.92E-05	0.214999385	0.307690718	8.53E-06	0.391538811	0.22319247
Sample 371	0	0.810764873	0.638718871	0.917214244	0.545103874	0.678447434	0.642525414	0.775989874	0.73258977	0.64995524	0.791893443	0.63200209	2.26E-05	0.841984714	0.608208092	0.258542197	0.451211622	0.6835528	0.679905336	0.461028936	1.005225653	4.04E-05	9.09E-06	1.061382593	0.690215074	1.049646037	1.016638474	0.966653805	0.892445018	0.595723031	0.602969432	0.80263526	0.7016205	0.769703948	0.676568482	0.762542582	0.719108814	0.754938677	1.082179531	0.966953804	0.969075593	0.92037376	1.095086111	1.93E-05	0.247466982	0.485232713	0.128137966	0.21393806	0.265406925
Sample 372	0	0.709973672	0.670565023	0.88717038	0.602933027	0.613321159	1.181076647	0.984027891	0.703538893	0.671266873	0.823214068	0.786567852	2.26E-05	1.008088407	0.615391506	0.748761923	0.502367444	0.726408079	0.697036328	0.439282311	5.13E-06	0.522200723	0.337155997	1.130976871	0.525626447	1.141741825	1.106717	0.983099102	0.903192085	0.359419525	0.358342986	0.421355829	0.384952994	0.388471615	0.695631744	0.751332407	0.710424377	0.808448694	1.104287391	0.892861123	0.671580906	0.837927426	0.992977689	1.93E-05	1.22E-05	7.83E-06	8.58E-06	0.079256094	0.1170059
Sample 373	0	0.749758567	0.591098425	0.873286017	0.502374526	0.565656419	1.446970478	1.062629227	0.736233981	0.490953546	0.888731367	0.785800146	2.25E-05	1.453624146	1.667212794	1.214266591	0.756155194	0.910543232	0.980382974	1.742203514	1.790885114	2.282899354	1.081432832	1.196923419	0.917553842	1.125925535	1.127099539	1.071682001	0.976862551	1.039810245	1.068231022	0.657008117	0.578002628	0.649896896	0.725581401	0.634250209	0.671624069	0.946030132	1.041924294	0.5383936	0.848421424	0.942869873	1.156744945	0.568021177	0.850164939	1.530586769	0.721250595	0.73025867	1.034576306
Sample 374	0	0.909069154	0.583802744	0.992377176	0.517411578	0.58019177	1.650679927	0.888068409	0.697348917	0.505186518	0.981232003	0.720607374	1.212648413	1.146843116	0.907707952	0.995677171	0.622794356	0.828953818	0.809698174	1.396686098	1.215344111	1.311616798	1.015032637	1.220137448	0.827285749	1.253733722	1.272195726	1.166616354	1.081070858	0.954357911	0.9170967	1.047791984	0.996457077	1.018950833	0.722908736	1.083593086	0.904639614	1.059088674	1.139985105	0.875977117	0.812432429	0.889289799	1.089524862	1.94E-05	1.23E-05	0.343183694	0.190980561	0.174043269	0.214018855
Sample 375	0	0.936564649	0.394267857	0.831516481	0.457839411	0.540331501	0.928317769	0.956194086	0.632502406	0.93665473	0.768175664	0.806331792	2.24E-05	1.155181469	1.054483312	0.752083911	0.514777049	0.698037137	0.636352638	0.735959531	0.724452254	2.215197089	2.544572177	0.81207209	2.11768743	0.804996851	0.740968685	0.481133228	0.791829217	1.986840632	2.153850099	1.652655236	2.246466917	2.213733922	0.5788182	0.833372669	0.965153769	0.701833579	0.991878646	2.72E-05	1.059626042	1.370635431	1.83E-05	3.496684019	3.295717447	3.310236407	3.672989864	3.860877406	4.53641648
Sample 376	1	1.059967261	0.408662543	0.954498087	0.492899891	0.97098901	1.062629427	0.800723433	9.79E-07	1.104696901	0.918158988	1.000923767	2.154476278	0.761546354	0.751360911	1.110070471	0.827102538	0.928148253	1.011082719	1.587031115	0.948049041	2.030391382	1.775207504	1.036973543	2.290963548	1.039240918	1.02022174	1.05489625	1.007767618	1.882481746	1.940467625	2.057995029	2.320459136	2.214032952	0.675755218	1.382627436	1.589760666	0.994220653	1.089882299	1.434524378	0.933966326	1.233797141	1.83E-05	0.644176137	1.184318715	1.261817368	0.970560346	1.310467636	1.487822851
Sample 377	0	1.365100802	0.693743387	1.034078568	0.671736158	0.766979942	1.604705962	0.832355172	0.924707412	0.920062612	1.117568138	1.281503004	2.23E-05	1.315446689	1.685075521	1.12485075	0.823140739	0.90722953	0.903073862	1.66154944	1.477615036	1.411545984	1.003485846	1.186338778	0.893340413	1.224823733	1.323768156	1.23540239	1.185439922	0.827760167	0.826013801	0.633400289	0.647312261	0.699856579	0.712599487	0.672380674	0.712915484	1.138644229	1.065753396	0.798182615	0.758965269	1.035634184	1.125914093	1.97E-05	1.24E-05	0.655119674	8.76E-06	0.153180901	0.269512006
Sample 378	0	0.959167642	0.750704771	0.926693016	0.646719079	0.706221425	0.809030311	0.910524752	0.776806475	0.690447212	1.04504047	1.038527476	0.89302449	0.829320585	0.671899067	1.144320004	0.711746125	0.878009228	0.974192153	1.455287777	1.247206596	2.979524291	1.225722608	1.264689705	0.806206968	1.301799225	1.281043338	1.20248665	1.099639564	0.909259661	0.907562624	1.246659171	1.175249896	1.267444667	0.735561362	0.963989565	0.954257685	1.059898506	1.11094266	1.131636167	4.99E-06	0.934883069	1.105877078	1.97E-05	1.25E-05	0.38649505	8.79E-06	3.86E-06	0.179850385
Sample 379	0	0.951202963	0.571740725	0.980349279	0.500131944	0.508685313	0.708810944	0.97423081	0.709958401	1.250651305	0.854618758	0.828341555	1.050357045	1.137437527	1.086265177	0.491375878	0.42464874	0.64802082	0.628092393	0.63236916	0.491618519	3.85E-05	0.29532957	0.944594489	0.477358424	0.843924116	0.882116582	0.867860171	0.81777545	0.524759475	1.66E-05	0.708262466	0.661587552	0.675233708	0.585727065	1.36797921	1.12178712	0.843338237	0.97907347	0.698882922	0.939879426	0.808853147	0.893419013	0.344636237	0.278590572	0.348772016	0.402726581	0.353751816	0.31384369
Sample 380	0	0.974532898	0.709787884	1.024904916	0.719557658	0.859823279	1.577335286	1.10231033	0.910149054	0.829831298	1.064490398	1.106578842	0.637058168	1.26738454	1.05920837	1.245168803	0.836711361	0.983558568	1.048585216	3.30E-06	4.99E-06	1.547356319	0.87823884	1.197111722	0.832672619	1.176737813	1.203977201	1.136239741	1.042816603	0.773313684	0.743001073	0.573724707	0.520559256	0.589567919	0.733944396	1.002958712	0.730751817	0.986453988	1.022254369	2.77E-05	0.942060446	0.857916145	1.138771376	1.99E-05	0.332943007	0.604450126	0.242121089	0.245866757	0.316612807
Sample 381	1	0.918075555	0.725705555	1.094297411	0.572505866	0.702036679	1.225670545	1.074129528	0.706354597	0.702788705	0.882712668	0.779208932	1.647694279	3.41E-05	4.02E-05	0.552579433	0.47943334	0.726780486	0.687355555	0.714297887	0.600260444	1.501253004	1.11858672	1.08583407	0.864865169	1.035444095	0.9696088	0.945516937	0.813607025	1.065375193	1.042201799	1.403644385	1.396635272	1.430421002	0.67712127	1.215871708	1.51E-05	0.76506361	1.062829037	0.836371828	0.787704726	1.017939622	1.238728754	1.99E-05	1.26E-05	8.00E-06	0.183084693	0.345735235	0.441111615
Sample 382	0	0.764978086	1.477632031	0.915098491	0.999101917	1.037035105	0.942400103	1.088181188	1.08531658	0.710881523	1.170506837	0.762091253	1.291553178	1.514695322	1.203731189	1.078671149	0.631689366	0.838466327	0.907235019	1.616874357	0.919535504	1.997484301	1.222378962	1.155346002	1.046362111	1.104281904	1.044379254	0.999383096	0.852293612	0.767541992	0.742554262	0.709121092	0.623628185	0.711218985	0.757595962	0.898133991	1.082303806	0.824391962	1.110335923	1.764714105	1.014630625	0.916491267	1.10699402	0.624953359	0.944344238	1.948724	1.069240744	0.844640786	1.054305521
Sample 383	1	0.901084244	1.022306951	0.975644191	0.708108736	0.70921329	0.805404801	1.130641015	0.807429156	0.695838403	1.179703971	0.821145342	1.42162659	1.200746368	1.103160292	0.617198465	0.540445013	0.799486313	0.73220944	0.787357298	0.612076397	1.161328132	1.177737332	1.097844091	0.875180389	1.046997977	1.039659933	1.060823808	0.928406912	1.054400874	1.053125241	1.867065711	1.811720956	1.841099161	0.735635708	1.137100007	1.025384321	0.930288831	1.135346785	1.791221036	1.061054055	1.191218403	1.163858935	0.772688463	0.426587127	0.42175804	0.681716799	0.464533099	0.410048143
Sample 384	1	0.958693146	0.023976481	0.969703735	9.93E-07	0.055238378	2.688572495	0.176162748	1.26E-06	0.531551597	1.040173234	0.719349854	2.55E-05	0.994645882	1.450765662	0.790313017	0.639699632	0.806494126	0.784169989	0.837326007	0.806695632	1.365695028	1.338001245	0.953797102	0.774184915	1.010823478	0.963238062	1.009419922	0.985448137	0.992263074	1.026323671	1.546760128	1.603121585	1.557656411	0.789235047	1.107962219	1.244933232	0.849052797	1.079966803	3.95E-05	1.165171003	0.972822403	0.901121962	1.94E-05	0.285594444	0.720335212	0.100312456	0.199223816	0.303658269
Sample 385	0	0.864667142	1.037164357	1.050692295	0.712267805	0.71725245	0.70386259	1.071134889	0.841011325	0.842722974	1.122419904	0.985325821	2.20E-05	1.295910116	0.762412318	1.099039072	0.640229787	0.852930952	0.817154788	1.093957716	0.992726105	1.126934833	0.895418136	1.204302152	0.734868039	1.170184312	1.153458069	1.084966814	0.984090935	0.556571299	0.604082034	0.90866189	0.841927115	0.914780838	0.82959109	0.677135354	1.52E-05	0.878578949	1.237366125	1.495497456	0.780003	1.145449751	1.272303761	2.01E-05	0.300040524	0.524203835	0.223718641	0.255160442	0.295079739
Sample 386	0	1.250199185	0.254197555	0.931638031	0.311921335	0.638774266	2.025467896	0.988548865	9.73E-07	1.070482734	0.81119777	1.019857783	0.791284828	1.63208215	1.614248178	0.835136444	0.528719764	0.731454262	0.703649829	1.036895091	1.006701482	2.132358045	1.681881307	1.019458255	1.34633486	1.068974939	0.934651049	0.994082421	0.951707587	2.576823267	2.88035555	2.422468523	2.896843762	2.809196288	0.736448998	1.364283431	1.21999772	0.939253206	0.940315978	2.83E-05	1.308517023	1.207812001	1.282165164	0.267743697	0.705594021	0.991376945	0.41109823	0.709652528	0.863198846
Sample 387	0	0.950691971	1.300006271	2.91E-05	0.74614638	0.768005459	1.255968274	1.161779541	0.864180733	0.680480056	1.193074521	0.888919001	0.671625114	1.454089329	0.8186221	0.985583899	0.684312636	0.881142053	0.782390706	1.124756636	0.641239921	0.748827038	0.77585224	1.065444965	1.218187008	1.042491048	1.125698144	1.11321382	1.061607128	1.05869427	0.975004815	0.750824991	0.766900999	0.788840581	0.751207423	0.994166131	0.917038077	1.09645432	1.071966608	2.240535072	1.190171477	1.140566149	1.250452934	0.867584567	1.336441281	1.696068609	1.31572981	1.726327207	1.744105754
Sample 388	1	1.276213824	0.248464199	0.878266604	0.303449188	0.594206906	2.090182928	0.99972222	9.71E-07	1.558752265	0.823629591	1.039197509	2.127847593	1.07030628	4.03E-05	0.401145761	0.416830947	0.68420293	0.609415211	0.570255766	0.532490104	0.561634562	0.689111321	0.969745985	1.926726587	0.916964393	0.925778326	0.963374809	0.939031646	1.682817422	1.618080638	1.026268676	1.101978674	1.053366355	0.638907219	1.302129835	1.327969768	0.89631064	0.929744513	2.85E-05	0.979559137	2.59E-05	1.103490303	0.970641734	2.038148466	2.358996743	1.377626645	2.515376747	2.745222366
Sample 389	0	0.832067949	1.18525733	0.968290824	0.814335327	0.850558376	0.601135392	0.865555178	0.889999518	1.466790228	1.096676511	0.940272568	0.615257352	1.391077168	0.68433063	0.428883799	0.379266252	0.613524456	0.593130429	0.534375995	0.423086835	3.62E-05	0.124585192	1.091072031	0.623970031	1.013201762	1.059732901	0.983209525	0.902905336	0.48107684	0.544342386	0.514007824	0.456310823	0.494806267	0.659510542	1.338260479	1.041847718	0.761067405	1.032537636	1.995926355	0.853277831	0.889206883	1.07174947	2.04E-05	0.118228917	0.231889346	9.14E-06	0.164624046	0.200067456
Sample 390	0	1.045639006	0.988310841	2.87E-05	0.658568701	0.742409963	0.604235833	1.0784541	0.781816568	1.195878035	1.064132343	0.846082205	2.17E-05	0.764124703	0.710330779	0.664047732	0.587824414	0.786748046	0.767451419	0.801836434	0.750133621	3.60E-05	0.382290732	1.130597185	2.57E-05	1.08982144	1.075826108	1.001452979	0.862821914	0.264856057	1.67E-05	0.512885891	0.487985322	0.481622814	0.720199063	0.670568636	0.667479366	0.757679742	0.973150544	1.794817914	0.464603409	0.907218479	1.132377159	2.05E-05	1.29E-05	0.305491905	9.17E-06	0.075517427	2.89E-06
Sample 391	0	0.93145558	0.848701086	0.965819989	0.695184261	0.835978706	0.854242753	1.068495119	0.788240921	1.141686397	9.93E-06	0.938564289	2.17E-05	0.939090248	0.650595746	0.914000408	0.611103206	0.797423952	0.767072977	0.791081154	0.91984915	0.830372608	0.582525418	1.188122306	0.881584002	1.188809386	1.162419007	1.102175483	1.035428943	1.215396594	1.241780522	1.046102157	3.99E-06	1.047309202	0.721897556	1.039725661	1.066758619	1.025429421	0.867464628	1.153160395	0.939197966	0.957667452	1.211247272	2.06E-05	1.30E-05	0.318450916	9.21E-06	0.161085772	0.205382611
Sample 392	0	0.868386459	1.136191845	1.035152284	0.777500631	0.769416804	0.564562854	0.984324164	0.792173105	0.977466892	0.991175444	0.90217492	0.974466784	1.559371499	0.739034929	0.924273283	0.600703239	0.798286838	0.818562468	1.036233578	4.79E-06	0.95626248	0.849671102	1.107582506	1.002456308	1.060265147	1.038172364	0.981634782	0.898357135	0.862321699	0.803358368	0.990370947	0.927484934	1.010145802	0.727790384	1.108782372	1.035531256	0.835128174	0.965037871	1.396582501	0.635880129	1.153317803	1.278394559	0.771266222	1.018398386	1.557963232	1.061682056	1.376277501	1.429893649
Sample 393	0	0.695953384	1.015650612	2.82E-05	0.733802836	0.710116995	0.687538097	0.850512687	0.819222548	0.879415602	0.917271837	0.783441878	0.94670661	0.795299342	1.089460923	5.06E-07	0.471674858	0.713696285	0.686114521	0.618521377	4.77E-06	0.754176597	0.937917228	0.985490692	0.69037729	0.918820885	0.897040971	0.909130327	0.846817269	0.80856351	0.820836855	1.09166885	1.080391625	1.081506673	0.723576131	1.355096814	1.410859291	0.779023531	0.941029029	1.136502743	1.332915164	2.60E-05	1.197449987	0.419891078	1.215906561	0.924393449	0.615047162	1.069492546	1.098478157
Sample 394	0	0.852133187	1.326218764	0.854358668	0.834239825	0.833749508	0.685554436	1.029888742	0.924383926	1.565837649	1.117093977	0.926914639	0.716958338	3.34E-05	1.086539083	1.088541019	0.627037744	0.841307656	0.825842345	1.666192772	0.847934336	1.317508774	0.839985984	1.144345693	0.877445857	1.132327606	1.106439574	1.059909727	0.96261424	0.757442577	0.775309311	0.684670826	0.698355428	0.709224042	0.817291118	1.279136752	1.224682698	0.908884492	1.018401351	1.858545058	0.979778823	1.015936256	1.085170849	0.613768474	0.660462281	8.24E-06	0.57063051	0.572471551	0.676339728
Sample 395	0	1.040397442	0.028496442	0.948778413	0.032477692	0.055565582	2.697509187	0.198905166	1.25E-06	0.637159541	1.019288826	0.793718617	2.55E-05	3.45E-05	1.905680952	0.804007737	0.58710577	0.782014742	0.763152561	0.808792803	0.787718771	0.860127813	0.831022663	0.949162734	0.883315969	0.943496995	0.957925314	0.944505295	0.925456886	0.920325109	0.868597813	1.182160908	1.138102042	1.073319449	0.744686676	0.875489676	0.472269432	0.91310939	1.14961308	3.93E-05	1.081914587	0.985027878	0.934318037	0.910883895	0.960773678	0.943817259	0.858324533	1.036612607	0.809925739
Sample 396	0	1.181062404	1.354268484	1.067392951	1.036270101	0.979709177	0.719946691	0.968636221	1.008423642	1.271557159	1.202522704	1.195216418	0.921530841	0.751590741	4.05E-05	0.961207455	0.623871314	0.830885799	0.877324793	0.898429399	1.06864047	0.897577554	0.722810602	1.185873286	1.084026605	1.129270577	1.214883886	1.18433551	1.16724596	1.280790264	1.134909802	1.114496244	1.116965053	1.093952419	0.749380745	1.358538768	1.125573596	0.964068207	1.020528035	2.151146321	0.819327983	1.088082823	1.071191501	2.09E-05	0.385679181	0.719111028	0.300506827	0.354635969	0.530051511
Sample 397	0	0.868661606	1.155072314	0.942039137	0.716071708	0.663336827	1.002475464	0.880620785	0.793649495	0.73711314	0.961867086	0.776428045	2.14E-05	3.33E-05	4.05E-05	0.570880667	0.564555794	0.781695359	0.707064727	0.699347708	1.031274174	1.816733551	2.930552824	0.767349223	2.721006312	0.714359439	0.663683047	0.464882586	0.774156564	1.990026753	2.223241889	1.272627495	1.819093167	1.849809993	0.64616102	0.990179649	0.928189292	0.737845933	0.93706063	1.580872892	1.362266917	1.119566956	1.275113628	8.079206883	5.968389975	5.631473606	7.055022866	6.339937853	7.645005243
Sample 398	0	0.84869105	1.532461092	0.924773102	0.927111984	0.869360112	1.164242808	0.901290999	0.867084974	1.178214511	1.422647165	0.974914768	2.13E-05	0.637547878	0.526647664	0.662833707	0.647640296	0.829642985	0.773263928	0.802517283	0.66699899	0.697335074	0.722879279	1.209873833	0.814703226	1.215175666	1.253710176	1.18216846	1.16726388	0.740222402	0.688866134	0.931974171	0.865470805	0.849877646	0.706602118	1.421814586	1.262500114	1.028983905	0.950471868	1.961219653	0.881768918	0.940950119	0.998417555	0.74615877	0.433621871	0.23607927	0.871441993	0.455326421	0.298889448
Sample 399	0	0.926006296	0.019771594	0.938615634	0.024118459	0.045912754	2.40710885	0.142823188	1.23E-06	0.365979544	0.786009335	0.699279523	1.96411838	0.872329977	0.831778359	0.76117503	0.6447625	0.824584828	0.800888534	0.844064468	0.815047754	1.325134793	1.164079613	0.990136312	2.324688705	1.093582409	1.002381388	1.047032468	1.068368751	1.952566168	1.894257687	1.233503259	1.322536169	1.193753347	0.733421033	0.923042806	0.489393153	1.015004456	1.076626061	3.92E-05	1.253655266	0.868364397	1.059756933	8.437661889	2.710225772	7.61E-06	6.379406611	5.226587648	4.797601073
Sample 400	0	1.563907421	0.059761285	1.463485204	0.127300874	0.079596233	0.890567966	9.62E-06	0.29269537	1.203494407	1.222700294	1.062877267	0.98301896	0.989976577	2.84E-05	0.999396118	0.593113233	0.853363915	0.903878575	0.97491494	0.889748221	0.241304508	0.283975756	1.127331218	0.588608696	1.106397582	1.100154596	1.048859396	0.997899329	0.369806641	0.421894139	0.514464508	0.483412398	0.535081005	0.932504451	1.146931476	1.732060583	1.081094225	1.051232125	5.34E-05	0.989526847	1.496828155	1.069878732	0.225431784	7.07E-06	0.15213141	0.086187945	2.81E-06	0.067315088
Sample 401	0	1.039456418	0.029564728	0.954154296	0.040996259	0.080746767	2.520326831	3.04E-06	1.22E-06	0.488726746	0.925817238	0.889343125	1.063723985	1.267033176	1.961452738	0.77846756	0.725214591	0.825235272	0.763986974	0.858482673	0.857145109	2.705000025	2.660379712	1.02666814	1.168588034	1.006723582	1.03238243	1.034810984	1.059895064	1.347502479	1.194073757	1.520105286	1.494126962	1.38839546	0.699773617	0.942646014	0.517228502	1.074289636	0.919376048	3.90E-05	1.603926908	0.926457911	0.867623735	0.246688082	0.75264196	2.020382082	0.379355785	0.595009569	1.026665125
Sample 402	0	1.98E-05	5.53E-07	2.38E-05	9.47E-07	0.02787632	0.783199717	3.02E-06	1.21E-06	0.422644766	0.643187959	0.725049642	1.492545559	1.260519878	3.76E-05	0.687740074	0.52353004	0.686371071	0.626496275	0.72229523	0.703330404	0.747747888	0.768235432	0.835333121	1.298561179	0.807043836	0.833132825	0.803081599	0.763608899	1.246125163	1.137318202	1.046907838	1.009037763	1.05024848	0.66790413	0.665861032	0.368025592	0.77694268	0.858029243	3.88E-05	0.991252876	0.996223737	0.922342705	0.698005046	1.198168343	1.589476086	0.904298168	1.352632729	1.106921732
Sample 403	0	1.641042848	0.007966778	0.844702266	0.018160404	0.019315568	1.558490964	0.085536999	0.036889595	0.686613188	0.833309225	0.974387863	2.58E-05	3.48E-05	0.888025533	0.795394706	0.653131674	0.754743265	0.730817094	0.788551763	0.7547548	0.741924739	0.715817124	0.888419063	0.886671274	0.842935264	0.93759751	0.863201397	0.887588033	1.131666847	0.967740116	1.381985262	1.302975453	1.282687637	0.695412712	0.860614737	0.474777547	0.852582275	1.16452045	3.87E-05	0.804427874	0.941123005	1.006653212	1.96E-05	0.325610856	0.413413531	0.139279356	0.27784788	0.391841714
Sample 404	0	1.085374415	5.40E-07	0.954887189	0.048810181	0.080098366	5.238886767	0.340874148	1.18E-06	0.915986444	1.014762652	0.807876248	1.565593243	1.500025431	1.34000512	0.874271303	0.76261901	0.883940985	0.885897464	0.878118199	0.903027482	0.53671131	0.536218345	1.042785957	0.541096295	1.066736987	1.18786954	1.118576967	1.125696582	0.483918921	0.441740287	0.648354163	0.57521593	0.59667041	0.740561611	1.17364636	1.378946649	1.196242902	1.111577334	3.85E-05	1.111852405	1.016393074	0.8686305	1.97E-05	0.145884496	0.30019702	0.087879564	0.136282264	0.159649837
Sample 405	0	1.348785861	0.015158505	0.939920686	0.021270785	0.020935335	1.723628681	0.130855568	0.035564091	0.968538046	0.623940418	0.974587617	1.544394662	1.791391886	0.544084647	0.837463125	0.709846246	0.812063516	0.781617638	0.8353802	0.822166779	0.89498394	0.722070365	0.986776208	0.647802296	0.861200199	1.044196212	0.950429323	0.964497181	1.060396264	0.939511449	1.010278001	0.873606969	0.91908367	0.721030222	1.056430064	1.017756016	0.972650995	1.156948064	3.83E-05	0.806420377	0.946251421	0.973776579	1.97E-05	9.27E-06	0.382464116	8.40E-06	0.099617028	0.149564703
Sample 406	0	1.170882199	0.008490642	0.924938881	9.09E-07	0.032654447	1.701378218	0.105079692	1.17E-06	0.65269498	0.995758005	0.9167417	1.074606389	0.685747717	0.903985095	0.724449806	0.714778198	0.835477241	0.753209088	0.846201603	0.894747349	3.407100288	3.269026132	0.951782758	1.119597893	0.983364852	0.950769807	1.002543699	0.982952532	1.423713718	1.409213969	1.666441788	1.77270169	1.702153138	0.698939803	0.942223364	1.115199614	1.062142317	1.009291443	3.82E-05	1.111643168	0.956723356	0.903842392	1.98E-05	0.156207572	0.903344883	8.43E-06	0.124865305	0.255038568
Sample 407	0	1.168370663	0.046586409	0.869694151	0.044800213	0.09192614	2.252909292	0.31621743	1.16E-06	0.774432994	0.939013536	0.998069187	2.61E-05	0.84396976	0.76890713	0.879954729	0.928381464	0.959107922	0.882509558	0.976097775	1.04330805	1.448565739	1.38505399	1.016334883	1.431146457	1.061670243	1.132725642	1.114219652	1.119357645	1.082453271	1.025005144	0.756674765	0.806908588	0.810410969	0.84596306	0.746531194	0.496024028	1.118766165	1.136994187	3.80E-05	0.848837734	1.046711664	1.02123604	1.98E-05	0.487745943	1.743924644	0.257446183	0.337796059	0.506312081
Sample 408	0	0.924136583	0.010970718	0.962113894	8.92E-07	0.049098137	3.832302776	2.95E-06	1.15E-06	0.255601381	1.761562509	1.123581142	2.62E-05	3.52E-05	0.882033394	0.990313573	1.082151911	1.15042927	1.1912252	1.143914056	1.341881759	0.750369935	0.86993152	1.108732937	1.195371322	1.441404862	1.367637729	1.492253958	1.505291677	0.864804321	0.906016506	0.456757062	0.613668819	0.597676548	0.994293139	0.498038883	0.315999986	1.515621235	1.187508972	3.79E-05	0.868901608	1.140006975	1.018206109	1.28116086	1.435771418	0.934113655	1.449743522	1.077730195	1.74910514
Sample 409	0	1.224192874	5.12E-07	0.981384766	0.020896162	7.48E-07	3.242980844	2.95E-06	0.038683058	0.837660894	0.949076566	1.009305279	1.684034332	0.592838144	1.039055372	0.871423317	0.80313668	0.877443037	0.885927119	0.941253901	0.946150732	1.656448782	1.471322975	1.021252264	0.888377884	0.960561304	1.10232593	1.054763736	1.08741743	1.196103562	1.010178088	1.885334723	1.795941603	1.625973067	0.745415603	1.148963436	0.567929981	1.123419927	1.126436572	3.78E-05	0.819472167	0.974773863	0.964824822	2.157375662	9.47E-06	0.744580057	1.227133854	0.806479958	0.864761301
Sample 410	0	1.294910701	5.07E-07	0.952259192	8.77E-07	0.016219565	2.515495812	0.102281787	0.034780194	0.573421705	1.238364763	0.942678703	0.882605149	0.860466549	1.241719668	0.874619838	0.76866834	0.89318225	0.9114864	0.952850316	0.986663369	0.725348994	0.693460841	1.076750048	1.044313724	1.204447214	1.243310527	1.26383576	1.258762473	0.821596398	0.760282011	0.627015971	0.69804755	0.662687449	0.796495608	1.009790576	0.574041577	1.257820962	1.138590163	3.76E-05	1.089144213	1.158630902	0.968834063	2.084617375	1.759533406	1.060562178	2.363826757	1.9242993	1.585151432
Sample 411	0	1.414067755	0.052734769	1.449864789	0.109137377	0.081214528	0.818971059	8.93E-06	0.243438367	0.691095537	1.411153019	1.099574778	2.16E-05	0.913208954	2.86E-05	1.050958048	0.768134746	0.980421164	1.056826671	1.116048615	1.109837832	1.016116117	1.180047513	1.085919456	0.888619992	1.210646721	1.057922341	1.151227033	1.084059929	0.949318316	1.094582407	0.776071863	0.838388629	0.916772565	0.901911188	0.675906625	0.606519145	1.104562794	1.046192359	5.28E-05	1.093628765	1.41940744	1.120859699	1.74E-05	7.11E-06	0.710291731	6.69E-06	0.290181586	0.428652993
Sample 412	0	1.212548812	5.02E-07	0.989220084	8.70E-07	0.034680683	3.112889102	0.105133006	1.12E-06	0.44033225	0.906417673	1.030710037	2.409808689	3.55E-05	3.96E-05	0.906015208	0.825286176	0.957740313	0.950188517	0.986979104	0.985703685	0.80971368	0.656555767	1.027078464	1.384091083	1.032368308	1.101828568	1.116153247	1.066944081	1.445000451	1.327218775	0.819821618	0.758592304	0.783818256	0.653297695	0.606020155	0.377172034	1.154806708	1.120387391	3.75E-05	0.767073067	0.866481181	0.89540241	0.759177343	0.976265242	1.297026197	1.169267418	1.482605051	1.285129811
Sample 413	0	1.150840698	4.97E-07	1.145887846	8.63E-07	7.25E-07	3.437498925	0.133016218	0.034169343	1.506114997	0.9074613	0.738665815	2.64E-05	0.601850729	1.006121976	1.893110595	3.886957586	2.210054293	2.236572825	1.946513655	2.12602474	0.329526529	0.51619358	0.869567301	0.811639087	1.000792495	0.947064486	1.119620644	1.112125879	0.710768662	0.738040264	0.65659593	0.74297654	0.688331	1.145306777	0.718958909	0.522290226	1.104000657	0.974322701	3.74E-05	1.238867459	1.284037538	1.0163738	0.385723724	0.310792817	0.368812641	0.431114665	0.451734821	0.530812759
Sample 414	0	1.831648002	4.93E-07	2.36E-05	0.012960655	7.18E-07	2.244563743	0.06035066	0.025641576	2.796958561	0.870990226	0.99504147	2.65E-05	3.56E-05	4.01E-05	1.745322395	3.533384825	1.955811489	1.959792657	1.723742266	1.905237207	0.441132841	0.496050532	0.817651856	0.809690076	0.840412744	0.909853177	0.958686323	0.984626526	1.056477069	1.040276545	0.572747933	0.658203332	0.698495902	1.62046781	0.951618068	0.913718696	0.92295365	0.954555158	3.72E-05	1.035628601	1.145482113	1.054110342	2.01E-05	9.67E-06	8.10E-06	8.71E-06	0.190410065	0.201299295
Sample 415	0	1.265814692	4.88E-07	0.915027041	8.50E-07	7.12E-07	2.540636007	0.093100144	0.027218816	3.672674558	0.54688962	1.065257062	2.65E-05	3.57E-05	2.191137841	1.715884741	2.98447663	1.794761565	1.800519773	1.59097986	1.638397884	0.23743709	0.203515527	0.886718441	0.530537767	0.771211885	0.945024772	0.903588105	0.934109829	0.28919476	1.44E-05	0.279845626	0.292205582	0.267931747	0.878860076	1.037289086	1.083308497	0.97913745	0.906156185	3.71E-05	1.423739078	1.117079565	0.874597322	2.02E-05	9.72E-06	8.14E-06	0.125292641	0.205216145	0.179898959
Sample 416	0	1.684185438	4.84E-07	0.902189673	0.011658621	7.05E-07	2.258775045	2.93E-06	0.025446881	1.745154977	0.697505426	0.949034599	2.66E-05	1.092095063	1.448387596	1.502974367	2.91858057	1.764051624	1.802780526	1.605773062	1.865733983	0.874626432	1.302053156	0.759532393	0.568062466	0.844046942	0.841378568	0.891229915	0.864954458	0.713390726	0.714671953	0.94425549	1.09698773	1.077993268	1.274302088	0.842282602	0.449793564	0.877810042	1.032049243	3.70E-05	1.126512689	1.205868139	1.082809095	0.21358969	0.236372888	0.647984229	0.166530055	0.218426478	0.372339548
Sample 417	0	1.774509522	4.80E-07	2.35E-05	8.37E-07	6.98E-07	2.843775257	0.080244159	0.034436095	2.543112677	0.801116587	1.074934828	2.66E-05	1.700015248	4.08E-05	1.731232316	3.345395003	1.94930201	1.967126462	1.746569122	1.934342642	0.306903879	0.366524022	0.847396242	1.401956356	0.898672533	0.939407918	1.010082882	1.018526764	0.968708595	0.930157294	0.56693957	0.668998326	0.648560032	1.521913473	9.84E-06	0.471260135	3.18E-05	1.02989086	3.69E-05	0.926038099	1.540961964	0.909826202	1.356647434	1.325191405	8.21E-06	1.499039308	1.719255615	1.355333605
Sample 418	0	1.683482516	4.76E-07	2.34E-05	8.32E-07	0.024527679	2.762512281	0.081772273	1.09E-06	2.589737482	0.671152912	1.152616811	1.593172553	1.232372506	4.11E-05	1.624661815	3.303385155	1.846061265	1.829450248	1.6381574	1.799032138	1.014112654	1.127075254	0.894998533	0.883801392	0.847722668	0.951107658	1.003802287	1.059081735	1.023210664	1.46E-05	1.246002259	1.313479399	1.220858636	1.528405961	0.950749047	1.16341822	1.067424044	0.958517078	3.68E-05	1.281568474	1.176646109	1.059831026	0.389335798	0.75826093	1.012973681	0.570214212	1.163860336	0.799086733
Sample 419	0	1.758896835	4.72E-07	0.765492405	8.26E-07	6.86E-07	2.93041433	0.071585406	0.036215462	1.922647794	0.784271389	0.952983869	1.740456122	3.60E-05	4.13E-05	1.734366301	3.751280272	1.942933675	2.035815926	1.783367192	1.989130687	0.72911482	0.868295535	0.83600189	0.676631414	0.872712384	0.954553732	0.986723917	1.032818068	0.664099957	0.619569136	0.837043798	0.929384347	0.944812518	1.8557885	1.12522994	1.164359729	1.0524947	1.16697923	3.66E-05	1.117673536	1.277515784	1.116437597	2.04E-05	9.93E-06	0.710384613	0.133648894	0.202682292	0.307034133
Sample 420	0	1.775093996	4.69E-07	0.815946554	8.20E-07	0.029352179	2.67449585	0.066644154	1.08E-06	2.542810872	0.848052673	1.008871628	2.68E-05	0.728355646	0.722332153	1.569997341	2.751948189	1.751610281	1.795534259	1.608822304	1.758667626	0.374280354	0.419990308	0.78985913	0.658643943	0.847408492	0.897977446	0.934374976	0.915615323	0.586596959	0.61041244	0.588693044	0.645726179	0.676292001	1.547329199	0.837950968	0.949704469	0.885598846	1.14158814	3.65E-05	0.897275953	1.140257601	1.279603741	0.418805948	9.98E-06	8.33E-06	0.435435979	0.418731741	0.352729155
Sample 421	0	1.536497253	2.38E-06	1.409936388	0.091575685	3.02E-06	0.814837894	0.409259182	0.198721411	1.143395885	1.279430082	1.15265704	2.17E-05	1.293809071	1.318970494	1.054163696	0.773130806	0.930577895	0.960960603	1.049694771	0.956199893	0.66768678	0.551890334	1.167047713	0.909878527	1.126865667	1.166811211	1.128243331	1.112498637	0.899280353	0.901730514	0.805209623	0.784307519	0.804760424	0.740120208	1.086964911	1.533997775	1.186184674	0.872952385	5.23E-05	1.228478716	1.504462492	1.086164789	1.74E-05	7.15E-06	0.494843804	0.169845535	0.188535592	0.24533795
Sample 422	0	0.851322168	0.513670001	1.029575173	0.580649195	0.592434122	1.212253456	0.67062422	0.675802378	1.833584084	0.671667706	0.850070455	0.572122727	0.661069977	4.20E-05	1.567523154	2.684818214	1.783383882	1.83731733	1.673493555	1.812266311	1.004448224	1.325167613	0.742597362	0.534564321	0.769065034	0.687420001	0.85559047	0.7791802	0.709057597	0.895094136	1.037102761	1.18134403	1.254566601	2.035329424	9.86E-06	0.406915055	3.22E-05	0.858210529	0.773108536	1.012537338	1.354297044	1.09691989	2.05E-05	1.01E-05	0.48006263	9.02E-06	3.93E-06	0.169606624
Sample 423	0	0.907615861	0.75180822	1.080126615	0.685501785	0.87287926	0.633920534	1.067882748	0.715406768	1.010775287	0.935082824	0.878576869	1.019420381	0.472802719	0.568379946	1.40253261	2.176507948	1.636014671	1.631305977	1.568955145	1.652673334	0.643196539	0.787536323	0.826233282	0.766050929	0.907002176	0.838048166	0.997542613	0.895036177	0.634651301	0.777587559	0.61536362	0.629497878	0.720552094	1.019457892	0.901809026	0.469979481	0.767270034	1.040363248	0.955164282	0.635020356	1.156881507	3.09E-05	1.142848052	1.151074651	1.152686346	1.408601088	1.009772479	1.03490069
Sample 424	0	1.096320136	1.524427758	1.048857365	1.152842725	1.228026478	1.006871615	0.871334539	1.069439399	1.967921891	0.855368006	0.977202374	1.248443849	0.607799708	4.25E-05	1.640684564	3.034467252	1.926684902	1.901850993	1.753005934	1.957821491	0.782501267	0.968196382	0.871545549	1.017133396	0.902746073	0.89098137	0.97222054	0.975428357	1.034874833	1.177709087	0.988680183	1.00739574	0.996291156	1.202138227	0.801007078	0.405002485	0.987884685	0.799147122	1.266832038	0.921850957	1.124550626	1.087034334	2.06E-05	1.02E-05	2.483963973	0.154786347	0.241586781	0.347835762
Sample 425	0	0.922900372	1.006148418	0.981273007	0.741769893	0.754505961	1.115673258	0.724882484	0.823207745	2.057317677	0.788687485	0.953473111	0.878112399	3.65E-05	1.309610118	1.665155812	3.297206398	2.058057798	2.054690362	1.859792878	2.173300265	0.641496849	1.063539177	0.765797792	0.6059078	0.834384466	0.754743149	0.93238708	0.830841113	0.454302274	0.526559632	0.544273228	0.609666154	0.611426425	0.659436726	0.876227171	1.091035276	0.814236322	0.976526068	1.102506603	1.011145977	1.548276243	0.88011279	2.07E-05	1.02E-05	0.587572506	9.14E-06	0.175005354	0.255121767
Sample 426	1	1.176940558	0.764473836	0.965068534	0.724213023	1.006159368	0.998306008	0.82531411	0.805711697	2.377783181	0.576782192	0.893656842	2.71E-05	0.938203048	4.30E-05	1.799282642	3.895938761	2.094045789	2.060166515	1.866034485	2.003331551	0.652473662	0.766340437	0.738723094	1.82594191	0.716773077	0.664931416	0.805022235	0.812413748	1.810728357	2.081569637	0.916009215	1.168049098	1.190024932	1.586141573	1.031776359	1.146907353	0.791082618	0.848677066	1.156399789	1.021763722	1.152279354	1.222516683	2.07E-05	1.03E-05	2.195123323	0.309289371	0.409323007	0.448212071
Sample 427	0	0.984905548	0.793236874	1.064094329	0.732625632	0.694583783	1.131802571	0.811236968	0.808140109	1.203763801	0.917641261	0.842339094	2.71E-05	0.832511892	1.053173517	1.84798664	4.180630879	2.409135313	2.473140854	2.099293664	2.56462158	0.26897125	0.296812775	0.718124475	0.445076224	0.866180134	0.742567144	0.974684293	0.84138951	0.185936448	0.290512394	0.079261892	3.97E-06	0.165551257	1.598742418	0.639244496	1.07E-05	0.81717754	0.898848883	0.955699168	1.082000938	1.162156016	1.146953283	0.308199286	1.04E-05	8.59E-06	0.213443417	4.03E-06	0.328884197
Sample 428	0	2.30E-05	0.985630299	1.039609395	0.730761314	0.717532886	1.26E-05	0.742852413	0.807718418	1.45582825	1.036365427	0.903042393	2.71E-05	0.66741727	1.462935272	1.815366188	3.843092055	2.288940339	2.308356597	2.045170526	2.364933242	0.337257137	0.548006262	0.686147732	0.7182181	0.846520182	0.731713036	0.978612838	0.952664665	0.677918026	0.808739436	0.389886944	0.5324045	0.56802242	1.975556325	0.753297099	0.407147039	0.79039077	0.837431037	1.136461787	0.952711844	1.172400261	1.244472405	0.941935648	0.527082221	8.63E-06	0.739143943	0.509420278	0.360900473
Sample 429	0	0.922462192	1.080095724	1.141066357	0.911694331	0.823768286	1.053403545	0.865581136	0.815686301	1.890226355	0.871977798	0.856899975	2.71E-05	0.706331118	1.734445463	1.765523907	3.374104092	2.086084352	2.120997898	1.955583119	2.14372674	0.247886945	6.21E-06	0.709116497	0.521364916	0.833009792	0.73896171	0.914285247	0.810684327	0.221849135	1.50E-05	0.181781051	0.255192577	0.283463812	2.184484996	0.657346249	0.398370262	0.787177728	0.944914797	1.049596711	0.799290939	0.970423638	0.960362843	2.100818322	0.657768704	8.67E-06	1.951315407	1.138031372	0.579849035
Sample 430	1	0.903324946	0.878494229	1.134453688	0.655066557	0.769012874	1.150171134	0.838320773	0.706311382	1.486497067	0.828184079	0.888840809	2.71E-05	0.707366085	4.39E-05	1.864008518	4.067333303	2.359264171	2.364327158	2.091480391	2.396932923	0.413129295	0.624516651	0.718614893	0.498838632	0.830046661	0.741238013	0.959179899	0.875108947	0.410827033	0.510172786	0.344982781	0.537246689	0.540745178	2.8940137	0.692765371	0.317512857	0.840204218	0.959876375	1.135735655	0.793340543	1.172360464	1.042767756	2.09E-05	1.05E-05	8.71E-06	0.146708888	0.161740128	0.177386019
Sample 431	0	0.936182323	0.534054665	1.138670096	0.637150401	0.948421996	1.241566496	1.039941568	0.850222903	2.772399812	0.676141599	0.909062567	1.393885706	1.101705945	4.42E-05	1.815710896	4.090571921	2.250339485	2.24958467	2.02986079	2.219467085	0.966484575	1.268492165	0.706553504	0.786311091	0.761748336	0.671442396	0.867332763	0.809313839	1.035315105	1.281362501	0.920677369	1.285572145	1.26319108	2.511649294	0.954597231	1.255128001	0.820673094	0.943834945	0.588948624	0.861398951	1.262562766	0.991104013	1.755089668	1.319617155	0.868180135	1.781756897	1.417158203	1.145432101
Sample 432	0	1.141449405	2.17E-06	1.378299612	0.088117944	0.185785749	0.889311409	0.412360687	4.35E-06	0.62804684	1.553125602	1.020310783	0.50932904	3.11E-05	1.380163268	0.979516937	0.657754749	0.918631938	1.005693609	1.042434022	1.053869786	0.418391858	0.48884974	1.062836313	0.604285662	1.209166504	1.077583681	1.212980997	1.092428917	4.80E-06	0.577802468	0.437218975	0.477530585	0.535665824	0.879959153	0.70532732	0.536311553	1.050169802	1.043803512	5.18E-05	0.644395341	1.437599294	1.14718205	0.549675959	0.516380688	0.616235781	0.459140835	0.434018774	0.374942034
Sample 433	1	0.979413137	0.589129374	0.949642597	0.565313853	1.117136543	1.149454015	0.779665661	1.07E-06	1.114964755	0.842823567	0.86667323	0.578724139	3.70E-05	0.709455766	1.691894841	3.245762781	2.032508628	2.054180199	1.910646103	2.112273776	0.606533995	0.839513419	0.692599206	0.542545882	0.803353357	0.686632068	0.877922654	0.789491883	0.399230446	0.560883403	0.353797054	0.479919588	0.488699021	2.836110576	0.837298447	0.416076067	0.710204129	0.989289352	0.742979006	0.90273717	1.020129826	0.901882604	2.10E-05	0.142009016	0.589162679	9.42E-06	0.134178656	0.210130924
Sample 434	0	0.9085656	0.750480975	2.25E-05	0.593023367	0.752162081	0.958744009	0.809980777	0.706827275	2.226248238	0.716934841	0.916557946	0.87837296	0.438445166	4.47E-05	1.666332011	3.658321201	2.09586625	2.095720535	1.869668114	2.123567093	0.952199879	1.336375651	0.649534503	1.653632654	0.805397839	0.603060045	0.88412811	0.821865656	1.062350503	1.396853879	0.563378807	1.037549756	1.01101816	2.920533663	0.55721334	0.448578435	0.747872812	0.963312864	0.925696328	0.859416107	1.248079559	1.200371445	2.214541144	2.273105902	2.297316362	2.710346915	2.804830838	2.980135479
Sample 435	0	0.800053432	0.630609819	1.037278194	0.488352272	0.583651664	0.956979158	0.732416743	0.61222609	0.967200593	0.827675497	0.765041188	0.639118368	3.71E-05	4.49E-05	1.692255322	3.21195024	2.088722542	2.092277046	1.90074488	2.15216597	0.313059467	0.536759922	0.681823925	0.691377698	0.826972544	0.658680421	0.93366972	0.814802843	0.589032582	0.848736115	0.393666631	0.580491418	0.657895542	2.480414039	0.718143765	0.413491579	0.695356627	1.016575557	0.796182754	0.761647946	1.115340221	1.174762441	0.808034137	1.444411001	0.914151194	0.920178749	1.158790636	1.033176089
Sample 436	0	0.855374029	0.729064863	0.962859415	0.571280741	0.515102133	1.078334721	0.832838907	0.675718779	2.002472886	0.613590407	1.090048022	2.71E-05	3.72E-05	4.51E-05	1.696277362	3.83405554	2.188967917	2.202789732	1.958349715	2.274812711	0.763033027	1.176571312	0.661924351	1.031985151	0.741838417	0.63630791	0.838430008	0.75782626	0.906475371	1.058444957	0.660582321	0.966058893	1.003395028	2.974602981	0.786277002	0.769452106	0.70050276	0.841906915	0.835647886	0.552432486	0.957948763	1.123510955	2.11E-05	1.08E-05	0.715637779	9.54E-06	0.137782169	0.245781239
Sample 437	0	0.809499123	0.715517555	0.817677296	0.59602438	0.673594993	1.119645343	1.087162696	0.689224163	0.55913059	0.59123851	0.920824088	1.482623467	3.73E-05	0.934811325	0.703574785	0.545814955	0.699404116	0.613685898	0.694962104	0.647404327	1.174819856	0.85397581	0.912995469	1.761756112	0.825027711	0.863036796	0.864692222	0.839214594	1.523883692	1.279931832	1.071982283	1.034332779	1.09037626	0.817598916	1.070841092	0.640237785	0.853047892	0.879499088	0.835817161	1.758510605	0.813699044	0.818354117	1.004436794	1.452989993	2.440156635	1.828604708	2.066880754	1.956000571
Sample 438	0	0.690358269	0.857488033	0.936300322	0.653927549	0.682807906	0.905710254	0.850463798	0.759024015	0.022530429	0.629531691	0.861915516	1.222902822	3.73E-05	0.932914848	0.741380792	0.555897763	0.798674589	0.750345938	0.83057623	0.796260538	1.060597388	1.070619316	0.872574015	0.594938879	0.897448911	0.866611556	0.932156147	0.822495978	0.592583615	0.582906883	0.727935012	0.741220685	0.781025535	0.926823662	1.103738102	1.122248919	0.797140232	0.78992586	0.882647297	1.108157412	0.769851646	0.957815497	1.488596287	0.42050973	0.521299643	0.841724527	0.442709627	0.522196435
Sample 439	0	0.803436526	0.866903025	0.928179428	0.686673275	0.601457522	1.10023238	0.969833657	0.666393352	0.249201703	0.981291249	8.73E-06	2.71E-05	3.74E-05	0.541254548	0.787719027	0.591335337	0.829030225	0.848505598	0.928143083	0.929713415	0.619955695	0.716589468	0.914016098	0.505218944	1.004593651	0.926384166	1.041937463	0.908734777	0.578311554	0.595904621	0.638867503	0.62304057	0.700735747	1.085603326	0.542345731	0.535328434	0.787554257	0.989051293	0.847130237	0.506332749	0.839275656	0.947777237	2.13E-05	1.09E-05	0.185704848	9.66E-06	4.24E-06	0.075716312
Sample 440	0	0.688938112	1.234686152	1.043543322	0.983326298	0.76809865	0.811052802	1.0229211	0.941637407	0.234931219	0.973948031	8.83E-06	2.71E-05	0.387299838	4.61E-05	0.744135668	0.57766707	0.828651835	0.825362793	0.916200192	0.956994115	0.650246573	0.81414141	0.88070876	0.935044763	0.973554315	0.857813016	1.026864647	0.848300756	0.886363501	0.954646337	0.739422573	0.725904913	0.809072293	1.008117725	0.550669798	1.18E-05	0.818966352	0.993538309	1.331596129	0.46681208	0.883105094	1.034088613	2.13E-05	0.257031925	0.428019989	9.70E-06	0.194753483	0.320454953
Sample 441	0	0.711926632	0.79712414	0.97137019	0.567196152	0.646254906	1.053794802	0.91629863	0.675337487	2.18E-06	0.92863505	0.858692345	2.70E-05	0.954626342	4.64E-05	0.74055762	0.519397631	0.791493113	0.808400933	0.911000188	0.942474088	0.266743688	0.288847116	0.855618929	0.451885488	1.007354448	0.840069335	1.063965034	0.890264645	0.323156641	0.429091044	0.318930398	0.351439991	0.389065616	1.081902197	0.440774533	0.242164146	0.752323299	1.107126057	0.723808568	0.333667404	0.797935781	1.148027635	2.14E-05	1.10E-05	0.24090905	0.177799592	0.132849961	0.147056608
Sample 442	0	0.754526055	0.953317114	0.884380127	0.583604485	0.712612371	1.050937292	1.017681865	0.777002015	2.19E-06	0.913455757	1.190284926	2.70E-05	0.854849698	1.379496607	0.722903805	0.629554961	0.854281168	0.832431651	0.937711884	0.988627548	1.828515827	2.15385993	0.865797573	0.801219396	1.027648975	0.837920905	1.070169323	0.895462095	1.002159804	1.193774701	1.304072728	1.469362957	7.49E-06	0.985994141	0.488189745	0.344677024	0.867929892	1.067548062	0.945931647	0.682904457	1.078438426	1.023722964	15.97110309	6.17807503	2.503776831	8.418828452	6.73687289	6.777654881
Sample 443	0	1.147189259	0.032308738	1.385934213	2.99E-06	0.091576277	0.777547604	7.40E-06	0.192493181	0.549879198	1.545096534	1.074964325	2.19E-05	0.510731606	1.416216882	0.912160429	0.516951919	0.806311315	0.840428139	0.897325254	0.865814576	0.339522871	0.338456495	1.114229807	0.644779143	1.155476666	1.107226451	1.141787819	1.043946123	0.546054529	0.607243278	0.699056348	0.703483691	0.754922056	0.947526593	1.114089193	1.594061566	1.068482577	1.158402142	5.13E-05	0.587980346	1.354272734	1.163887723	0.546383728	0.453900621	0.900646747	0.448094599	0.479133303	0.404349601
Sample 444	0	0.692774324	0.934434947	0.818325962	0.661278375	0.588658112	0.927872016	1.126405473	0.761625616	2.19E-06	0.646896974	9.12E-06	2.70E-05	0.702829504	4.68E-05	0.714246203	0.531537526	0.737959328	0.759609035	0.838547468	0.832443397	0.622616402	0.538569288	0.882696557	0.531002945	0.862516191	0.857256626	0.888588085	0.782547087	0.582581161	0.56999461	0.661381886	0.604051189	0.690883374	0.934463951	1.053788282	0.970297855	0.692926189	1.030965725	0.799842757	1.072203022	0.862279837	1.0031426	2.15E-05	1.11E-05	1.277889285	9.82E-06	0.110799583	0.153100492
Sample 445	0	0.632976812	0.384544526	0.815603008	0.500423047	0.609045988	1.204171926	1.190928042	0.689577904	2.20E-06	0.74068047	1.110775594	2.70E-05	3.77E-05	4.71E-05	0.705666077	0.44030242	0.751740519	0.712858126	0.856256807	0.867138823	0.336858638	0.364356704	0.866636599	0.435207385	0.887082028	0.82606902	0.891351944	0.773284868	0.454980123	0.502137017	0.569275852	0.547069759	0.622450197	0.936954775	0.84030853	0.975812422	0.642533353	1.059679492	3.49E-05	0.575123113	0.749328282	0.984526492	2.15E-05	0.243879512	0.317730255	9.86E-06	0.196412512	0.238394998
Sample 446	1	0.661464971	0.633170285	0.835583198	0.584633055	0.504383976	0.991425801	1.295821131	0.683957574	2.21E-06	0.570314724	1.033629316	1.04685486	0.552428657	4.76E-05	0.69937261	0.583525298	0.768051955	0.736942354	0.842632866	0.865814409	0.506203975	0.478273787	0.889595061	1.857988922	0.940508978	0.830007492	1.001344752	0.882137909	1.759155743	1.946764305	1.028196467	1.13796363	1.12294801	0.932762009	0.862236086	0.62124095	0.739544168	0.816785092	0.576954897	0.748163476	1.283931531	2.524602161	2.16E-05	0.627099802	0.664373058	0.567796515	0.892068364	0.907712107
Sample 447	0	2.27E-05	0.261947886	2.16E-05	0.210878473	0.841286081	0.257092796	3.73E-06	1.12E-06	2.22E-06	0.435661052	1.196789634	1.070190947	3.79E-05	4.78E-05	0.649985034	0.46323686	0.708167427	0.584694886	0.782559799	0.725207024	0.931627385	0.902424182	0.805239805	0.813536545	0.727085523	0.697654464	0.759959757	0.640719153	1.276918231	1.299197609	1.236302653	1.166344306	1.230228065	0.947972063	0.923800944	1.130921856	0.650615637	0.709757521	0.585329339	1.006900322	0.770532677	1.203601886	2.16E-05	0.388092578	0.740185524	0.221691943	0.443602196	0.552671894
Sample 448	0	0.662055607	0.791732943	0.827275278	0.613498905	0.661889175	0.625889202	1.124113904	0.734722817	2.23E-06	0.820301284	1.036492145	0.676245623	3.80E-05	0.896402329	0.7097961	0.56163011	0.799295625	0.775984816	0.895952502	0.936305223	0.478498538	0.598046877	0.863468579	0.453306372	0.996544737	0.915136389	1.015882658	0.866038244	0.280198431	0.29529786	0.218593385	0.250332583	0.251931928	0.922321774	0.491534086	0.380019947	0.738397631	0.987822361	0.730745366	0.545361516	0.891943054	1.114999264	0.212426286	1.14E-05	0.313299218	0.171787638	0.120919056	0.131484836
Sample 449	0	0.757977601	0.689090378	0.81966374	0.634665153	0.552564472	0.62820165	1.3545351	0.751394462	2.23E-06	0.482721786	1.048391908	1.653001405	1.14353827	4.83E-05	0.62717402	0.637661025	0.772502535	0.709667239	0.823723674	0.861849429	2.721858535	2.255680208	0.793145625	3.376022302	0.873054446	0.693859469	0.889405142	0.827793492	3.319748161	3.885357882	1.956834293	2.323904329	2.432625771	0.945708017	0.74310588	0.541044408	3.23E-05	0.704153277	0.946103888	0.945533596	1.317888931	1.369829995	0.972127345	2.104815415	3.060307341	1.821555799	2.834599714	2.596418606
Sample 450	0	2.27E-05	0.566750666	0.814717646	0.433443294	0.791561984	0.628300107	1.072130175	1.13E-06	2.24E-06	0.885935794	1.090605456	0.751932548	3.81E-05	4.85E-05	0.701608713	0.480475816	0.814034486	0.80065698	0.947392479	1.064650247	0.346375926	0.475920692	0.824404032	0.511761225	1.005951136	0.812096758	1.116107831	0.872440371	0.437790978	0.66454181	0.378860301	0.463817021	0.51094551	1.179339055	0.593997084	0.411170902	3.23E-05	1.003000228	0.653988694	0.163670592	0.777540094	1.138724478	2.18E-05	1.15E-05	0.267366617	1.01E-05	0.057928294	0.115646315
Sample 451	0	0.817541066	0.906065449	0.866563379	0.601724419	0.787469065	0.961688412	1.553925597	0.846594259	2.25E-06	0.570302837	1.336450753	2.67E-05	3.81E-05	1.523306044	0.746150252	0.578923538	0.783155352	0.780444192	0.847708742	0.835638514	0.760618747	0.545686098	0.946925534	0.622900174	0.881111118	0.942920475	0.983087233	0.844246459	0.69579073	0.68084875	0.605271389	0.585603038	0.609292108	0.92630495	0.980540095	0.500742099	3.23E-05	0.811424607	0.776597166	1.357282388	0.7814102	0.958242025	2.18E-05	0.646167647	1.088201466	0.350934403	0.513565412	0.544454747
Sample 452	0	1.036639938	1.432246603	0.815136695	1.066945655	0.993563984	0.828642356	1.478003498	1.141386065	2.25E-06	1.25E-05	1.680725194	2.67E-05	1.290986068	1.501224377	0.84473505	0.808423147	0.942625756	0.900657081	0.987191932	1.002646807	1.496821978	1.338017477	1.026847817	1.023979276	0.953489772	1.048984581	1.077712954	1.0090669	0.853336674	0.763272819	0.880457001	0.779965816	0.865328861	1.045713034	1.177929598	1.607589347	0.956499205	0.838997717	1.490934592	1.413445394	0.751603947	1.168006113	2.95404832	1.821092647	1.491857727	3.412944225	2.353937913	1.596305569
[truncated: 104 more columns]
